# Supplementary material for: Hygroscopic holey graphene aerogel fibers enable highly efficient moisture capture, heat allocation and microwave absorption
Source: Nat Commun. 2022 Mar 9;13:1227. doi: 10.1038/s41467-022-28906-4 (PMC8907192; doi:10.1038/s41467-022-28906-4)
Supplement: Supplementary file 3 — Source Data [file 41467_2022_28906_MOESM3_ESM.xlsx]

## Sheet: Fig.2k
Fig.1k
HGAFs			LiCl@HGAFs
2 Theta	Intensity		2 Theta	Intensity
15.0191	571		15	272
15.0386	639		15.0195	260
15.0581	576		15.039	262
15.0775	619		15.0584	246
15.097	608		15.0779	234
15.1165	581		15.0974	262
15.136	563		15.1169	228
15.1555	576		15.1364	228
15.1749	575		15.1558	260
15.1944	598		15.1753	262
15.2139	615		15.1948	248
15.2334	550		15.2143	278
15.2529	528		15.2338	236
15.2723	582		15.2532	220
15.2918	574		15.2727	250
15.3113	604		15.2922	252
15.3308	560		15.3117	308
15.3503	579		15.3312	276
15.3697	564		15.3506	244
15.3892	612		15.3701	288
15.4087	550		15.3896	252
15.4282	625		15.4091	236
15.4477	636		15.4286	270
15.4671	613		15.448	228
15.4866	609		15.4675	234
15.5061	577		15.487	236
15.5256	582		15.5065	260
15.5451	591		15.526	274
15.5645	576		15.5454	214
15.584	550		15.5649	224
15.6035	550		15.5844	214
15.623	588		15.6039	250
15.6425	599		15.6234	254
15.6619	555		15.6428	246
15.6814	551		15.6623	230
15.7009	545		15.6818	244
15.7204	582		15.7013	240
15.7398	629		15.7207	250
15.7593	594		15.7402	256
15.7788	556		15.7597	256
15.7983	593		15.7792	244
15.8178	513		15.7987	252
15.8372	633		15.8181	232
15.8567	571		15.8376	214
15.8762	563		15.8571	300
15.8957	596		15.8766	270
15.9152	611		15.8961	252
15.9346	613		15.9155	244
15.9541	588		15.935	242
15.9736	614		15.9545	264
15.9931	587		15.974	250
16.0126	624		15.9935	220
16.032	645		16.0129	216
16.0515	594		16.0324	266
16.071	621		16.0519	234
16.0905	629		16.0714	248
16.11	597		16.0909	262
16.1294	619		16.1103	262
16.1489	610		16.1298	258
16.1684	585		16.1493	236
16.1879	565		16.1688	268
16.2074	579		16.1883	222
16.2268	581		16.2077	254
16.2463	582		16.2272	250
16.2658	585		16.2467	278
16.2853	567		16.2662	206
16.3048	561		16.2857	228
16.3242	585		16.3051	238
16.3437	633		16.3246	264
16.3632	585		16.3441	216
16.3827	623		16.3636	296
16.4022	570		16.3831	236
16.4216	541		16.4025	288
16.4411	555		16.422	248
16.4606	547		16.4415	268
16.4801	601		16.461	240
16.4996	636		16.4805	244
16.519	561		16.4999	240
16.5385	573		16.5194	262
16.558	587		16.5389	248
16.5775	573		16.5584	232
16.597	563		16.5779	224
16.6164	590		16.5973	236
16.6359	589		16.6168	254
16.6554	558		16.6363	270
16.6749	569		16.6558	230
16.6944	576		16.6753	252
16.7138	544		16.6947	206
16.7333	593		16.7142	264
16.7528	558		16.7337	274
16.7723	603		16.7532	204
16.7918	607		16.7727	238
16.8112	564		16.7921	252
16.8307	578		16.8116	280
16.8502	574		16.8311	218
16.8697	588		16.8506	242
16.8892	593		16.8701	260
16.9086	574		16.8895	268
16.9281	607		16.909	256
16.9476	597		16.9285	234
16.9671	617		16.948	250
16.9866	540		16.9674	214
17.006	563		16.9869	220
17.0255	602		17.0064	246
17.045	560		17.0259	272
17.0645	545		17.0454	224
17.0839	592		17.0648	216
17.1034	613		17.0843	280
17.1229	592		17.1038	206
17.1424	574		17.1233	238
17.1619	615		17.1428	228
17.1813	636		17.1622	216
17.2008	601		17.1817	240
17.2203	625		17.2012	244
17.2398	579		17.2207	250
17.2593	651		17.2402	222
17.2787	646		17.2596	198
17.2982	613		17.2791	202
17.3177	610		17.2986	270
17.3372	590		17.3181	264
17.3567	597		17.3376	244
17.3761	598		17.357	242
17.3956	554		17.3765	260
17.4151	604		17.396	270
17.4346	598		17.4155	218
17.4541	603		17.435	232
17.4735	607		17.4544	298
17.493	639		17.4739	192
17.5125	622		17.4934	222
17.532	610		17.5129	236
17.5515	657		17.5324	232
17.5709	628		17.5518	262
17.5904	607		17.5713	244
17.6099	585		17.5908	232
17.6294	596		17.6103	278
17.6489	616		17.6298	282
17.6683	605		17.6492	256
17.6878	616		17.6687	314
17.7073	589		17.6882	250
17.7268	590		17.7077	290
17.7463	590		17.7272	246
17.7657	635		17.7466	218
17.7852	623		17.7661	244
17.8047	644		17.7856	278
17.8242	598		17.8051	270
17.8437	616		17.8246	250
17.8631	669		17.844	246
17.8826	648		17.8635	234
17.9021	654		17.883	246
17.9216	671		17.9025	216
17.9411	668		17.922	254
17.9605	619		17.9414	280
17.98	607		17.9609	294
17.9995	691		17.9804	292
18.019	676		17.9999	236
18.0385	639		18.0194	238
18.0579	639		18.0388	240
18.0774	669		18.0583	272
18.0969	614		18.0778	260
18.1164	630		18.0973	218
18.1359	643		18.1168	300
18.1553	675		18.1362	226
18.1748	677		18.1557	268
18.1943	634		18.1752	252
18.2138	611		18.1947	222
18.2333	645		18.2142	270
18.2527	640		18.2336	308
18.2722	648		18.2531	292
18.2917	660		18.2726	288
18.3112	669		18.2921	224
18.3307	650		18.3115	252
18.3501	616		18.331	240
18.3696	657		18.3505	292
18.3891	659		18.37	266
18.4086	697		18.3895	282
18.428	608		18.4089	298
18.4475	684		18.4284	254
18.467	653		18.4479	268
18.4865	671		18.4674	274
18.506	662		18.4869	246
18.5254	685		18.5063	256
18.5449	703		18.5258	248
18.5644	705		18.5453	256
18.5839	698		18.5648	254
18.6034	669		18.5843	274
18.6228	706		18.6037	260
18.6423	735		18.6232	260
18.6618	702		18.6427	244
18.6813	697		18.6622	296
18.7008	672		18.6817	212
18.7202	702		18.7011	316
18.7397	686		18.7206	252
18.7592	687		18.7401	272
18.7787	707		18.7596	288
18.7982	717		18.7791	256
18.8176	671		18.7985	250
18.8371	733		18.818	262
18.8566	711		18.8375	264
18.8761	735		18.857	264
18.8956	724		18.8765	256
18.915	692		18.8959	246
18.9345	732		18.9154	258
18.954	722		18.9349	266
18.9735	716		18.9544	280
18.993	741		18.9739	248
19.0124	724		18.9933	254
19.0319	762		19.0128	254
19.0514	687		19.0323	272
19.0709	761		19.0518	274
19.0904	703		19.0713	264
19.1098	730		19.0907	254
19.1293	758		19.1102	284
19.1488	759		19.1297	232
19.1683	765		19.1492	298
19.1878	736		19.1687	320
19.2072	731		19.1881	282
19.2267	743		19.2076	312
19.2462	766		19.2271	302
19.2657	783		19.2466	272
19.2852	738		19.2661	286
19.3046	780		19.2855	262
19.3241	774		19.305	298
19.3436	751		19.3245	300
19.3631	753		19.344	294
19.3826	761		19.3635	304
19.402	727		19.3829	288
19.4215	808		19.4024	244
19.441	720		19.4219	280
19.4605	779		19.4414	286
19.48	780		19.4609	274
19.4994	759		19.4803	292
19.5189	740		19.4998	270
19.5384	755		19.5193	280
19.5579	765		19.5388	272
19.5774	817		19.5582	292
19.5968	774		19.5777	280
19.6163	781		19.5972	270
19.6358	762		19.6167	320
19.6553	828		19.6362	286
19.6747	829		19.6556	340
19.6942	781		19.6751	286
19.7137	794		19.6946	308
19.7332	741		19.7141	286
19.7527	809		19.7336	256
19.7721	775		19.753	314
19.7916	839		19.7725	362
19.8111	852		19.792	328
19.8306	820		19.8115	256
19.8501	861		19.831	310
19.8695	810		19.8504	308
19.889	848		19.8699	288
19.9085	823		19.8894	264
19.928	868		19.9089	318
19.9475	782		19.9284	324
19.9669	818		19.9478	264
19.9864	806		19.9673	364
20.0059	839		19.9868	334
20.0254	787		20.0063	302
20.0449	799		20.0258	296
20.0643	814		20.0452	300
20.0838	902		20.0647	354
20.1033	869		20.0842	290
20.1228	879		20.1037	340
20.1423	806		20.1232	282
20.1617	868		20.1426	316
20.1812	808		20.1621	350
20.2007	871		20.1816	360
20.2202	858		20.2011	314
20.2397	817		20.2206	350
20.2591	852		20.24	364
20.2786	903		20.2595	314
20.2981	832		20.279	306
20.3176	896		20.2985	360
20.3371	865		20.318	332
20.3565	815		20.3374	352
20.376	941		20.3569	340
20.3955	898		20.3764	358
20.415	860		20.3959	330
20.4345	842		20.4154	330
20.4539	904		20.4348	368
20.4734	893		20.4543	354
20.4929	848		20.4738	342
20.5124	979		20.4933	330
20.5319	882		20.5128	376
20.5513	929		20.5322	396
20.5708	872		20.5517	382
20.5903	918		20.5712	358
20.6098	873		20.5907	386
20.6293	923		20.6102	342
20.6487	965		20.6296	362
20.6682	938		20.6491	320
20.6877	931		20.6686	346
20.7072	880		20.6881	402
20.7267	891		20.7076	372
20.7461	922		20.727	402
20.7656	964		20.7465	344
20.7851	943		20.766	362
20.8046	943		20.7855	360
20.8241	907		20.805	330
20.8435	891		20.8244	404
20.863	894		20.8439	400
20.8825	960		20.8634	360
20.902	965		20.8829	398
20.9215	918		20.9023	378
20.9409	956		20.9218	394
20.9604	917		20.9413	376
20.9799	950		20.9608	374
20.9994	953		20.9803	364
21.0188	952		20.9997	416
21.0383	995		21.0192	424
21.0578	911		21.0387	394
21.0773	972		21.0582	396
21.0968	986		21.0777	414
21.1162	995		21.0971	450
21.1357	986		21.1166	396
21.1552	1048		21.1361	338
21.1747	945		21.1556	328
21.1942	1048		21.1751	420
21.2136	1015		21.1945	412
21.2331	1043		21.214	446
21.2526	965		21.2335	454
21.2721	1039		21.253	410
21.2916	1029		21.2725	398
21.311	1086		21.2919	436
21.3305	1110		21.3114	452
21.35	1028		21.3309	406
21.3695	990		21.3504	454
21.389	1077		21.3699	480
21.4084	981		21.3893	436
21.4279	972		21.4088	380
21.4474	1056		21.4283	440
21.4669	1038		21.4478	460
21.4864	961		21.4673	492
21.5058	1036		21.4867	470
21.5253	1032		21.5062	468
21.5448	1005		21.5257	440
21.5643	1002		21.5452	444
21.5838	1026		21.5647	426
21.6032	1025		21.5841	430
21.6227	1093		21.6036	446
21.6422	1085		21.6231	446
21.6617	1052		21.6426	388
21.6812	1054		21.6621	484
21.7006	1044		21.6815	400
21.7201	1070		21.701	496
21.7396	1064		21.7205	522
21.7591	1048		21.74	456
21.7786	1054		21.7595	404
21.798	1084		21.7789	456
21.8175	1095		21.7984	450
21.837	1069		21.8179	460
21.8565	1132		21.8374	464
21.876	1062		21.8569	476
21.8954	1077		21.8763	434
21.9149	1041		21.8958	494
21.9344	1095		21.9153	510
21.9539	1074		21.9348	494
21.9734	1080		21.9543	508
21.9928	1077		21.9737	496
22.0123	1109		21.9932	542
22.0318	1040		22.0127	512
22.0513	1203		22.0322	538
22.0708	1095		22.0517	530
22.0902	1097		22.0711	558
22.1097	1116		22.0906	526
22.1292	1126		22.1101	518
22.1487	1107		22.1296	544
22.1682	1086		22.149	522
22.1876	1121		22.1685	486
22.2071	1100		22.188	494
22.2266	1090		22.2075	536
22.2461	1067		22.227	546
22.2655	1137		22.2464	590
22.285	1119		22.2659	534
22.3045	1151		22.2854	510
22.324	1123		22.3049	544
22.3435	1143		22.3244	516
22.3629	1139		22.3438	512
22.3824	1134		22.3633	568
22.4019	1172		22.3828	582
22.4214	1106		22.4023	556
22.4409	1182		22.4218	586
22.4603	1137		22.4412	534
22.4798	1173		22.4607	606
22.4993	1140		22.4802	562
22.5188	1104		22.4997	544
22.5383	1111		22.5192	556
22.5577	1118		22.5386	566
22.5772	1188		22.5581	544
22.5967	1117		22.5776	512
22.6162	1250		22.5971	596
22.6357	1077		22.6166	538
22.6551	1175		22.636	524
22.6746	1174		22.6555	554
22.6941	1218		22.675	604
22.7136	1143		22.6945	544
22.7331	1232		22.714	582
22.7525	1132		22.7334	506
22.772	1204		22.7529	600
22.7915	1132		22.7724	582
22.811	1185		22.7919	604
22.8305	1124		22.8114	634
22.8499	1180		22.8308	614
22.8694	1161		22.8503	578
22.8889	1220		22.8698	594
22.9084	1147		22.8893	600
22.9279	1163		22.9088	556
22.9473	1244		22.9282	600
22.9668	1223		22.9477	584
22.9863	1145		22.9672	594
23.0058	1149		22.9867	626
23.0253	1135		23.0062	632
23.0447	1161		23.0256	466
23.0642	1121		23.0451	608
23.0837	1242		23.0646	656
23.1032	1201		23.0841	674
23.1227	1176		23.1036	576
23.1421	1200		23.123	614
23.1616	1087		23.1425	596
23.1811	1210		23.162	610
23.2006	1138		23.1815	636
23.2201	1132		23.201	640
23.2395	1174		23.2204	628
23.259	1176		23.2399	576
23.2785	1118		23.2594	686
23.298	1199		23.2789	602
23.3175	1165		23.2984	614
23.3369	1137		23.3178	594
23.3564	1180		23.3373	682
23.3759	1144		23.3568	648
23.3954	1167		23.3763	602
23.4149	1190		23.3958	620
23.4343	1110		23.4152	594
23.4538	1218		23.4347	566
23.4733	1184		23.4542	558
23.4928	1126		23.4737	632
23.5123	1129		23.4931	618
23.5317	1158		23.5126	586
23.5512	1206		23.5321	574
23.5707	1184		23.5516	636
23.5902	1204		23.5711	612
23.6096	1173		23.5905	604
23.6291	1197		23.61	590
23.6486	1205		23.6295	584
23.6681	1160		23.649	624
23.6876	1141		23.6685	548
23.707	1161		23.6879	652
23.7265	1166		23.7074	554
23.746	1094		23.7269	640
23.7655	1189		23.7464	662
23.785	1146		23.7659	576
23.8044	1139		23.7853	572
23.8239	1165		23.8048	588
23.8434	1187		23.8243	614
23.8629	1154		23.8438	520
23.8824	1116		23.8633	552
23.9018	1090		23.8827	616
23.9213	1150		23.9022	610
23.9408	1120		23.9217	588
23.9603	1067		23.9412	548
23.9798	1086		23.9607	586
23.9992	1085		23.9801	546
24.0187	1076		23.9996	662
24.0382	1100		24.0191	644
24.0577	1182		24.0386	544
24.0772	1088		24.0581	528
24.0966	1183		24.0775	576
24.1161	1102		24.097	604
24.1356	1141		24.1165	628
24.1551	1047		24.136	604
24.1746	1113		24.1555	556
24.194	1058		24.1749	526
24.2135	1110		24.1944	574
24.233	1130		24.2139	568
24.2525	1086		24.2334	580
24.272	1095		24.2529	570
24.2914	1063		24.2723	564
24.3109	1100		24.2918	582
24.3304	1049		24.3113	512
24.3499	1136		24.3308	544
24.3694	1116		24.3503	540
24.3888	1042		24.3697	552
24.4083	1073		24.3892	570
24.4278	1017		24.4087	618
24.4473	1067		24.4282	566
24.4668	1057		24.4477	556
24.4862	1028		24.4671	568
24.5057	995		24.4866	504
24.5252	1071		24.5061	564
24.5447	1086		24.5256	558
24.5642	1032		24.5451	500
24.5836	1039		24.5645	516
24.6031	1055		24.584	552
24.6226	1064		24.6035	546
24.6421	1039		24.623	530
24.6616	944		24.6425	510
24.681	955		24.6619	564
24.7005	1036		24.6814	508
24.72	987		24.7009	540
24.7395	937		24.7204	528
24.759	1035		24.7398	488
24.7784	988		24.7593	548
24.7979	977		24.7788	498
24.8174	947		24.7983	504
24.8369	974		24.8178	546
24.8563	1002		24.8372	526
24.8758	1013		24.8567	516
24.8953	939		24.8762	564
24.9148	877		24.8957	502
24.9343	959		24.9152	512
24.9537	907		24.9346	516
24.9732	972		24.9541	518
24.9927	919		24.9736	526
25.0122	1013		24.9931	516
25.0317	974		25.0126	486
25.0511	957		25.032	522
25.0706	983		25.0515	512
25.0901	932		25.071	514
25.1096	982		25.0905	524
25.1291	931		25.11	486
25.1485	936		25.1294	498
25.168	952		25.1489	512
25.1875	910		25.1684	480
25.207	895		25.1879	492
25.2265	889		25.2074	520
25.2459	895		25.2268	526
25.2654	915		25.2463	478
25.2849	931		25.2658	498
25.3044	939		25.2853	502
25.3239	899		25.3048	462
25.3433	922		25.3242	536
25.3628	915		25.3437	438
25.3823	871		25.3632	504
25.4018	862		25.3827	550
25.4213	906		25.4022	488
25.4407	887		25.4216	498
25.4602	850		25.4411	448
25.4797	920		25.4606	484
25.4992	904		25.4801	488
25.5187	899		25.4996	500
25.5381	856		25.519	444
25.5576	820		25.5385	422
25.5771	908		25.558	434
25.5966	878		25.5775	494
25.6161	857		25.597	494
25.6355	870		25.6164	430
25.655	809		25.6359	418
25.6745	802		25.6554	484
25.694	871		25.6749	454
25.7135	837		25.6944	498
25.7329	818		25.7138	458
25.7524	869		25.7333	424
25.7719	808		25.7528	422
25.7914	794		25.7723	426
25.8109	774		25.7918	446
25.8303	878		25.8112	464
25.8498	816		25.8307	494
25.8693	838		25.8502	430
25.8888	838		25.8697	446
25.9083	802		25.8892	486
25.9277	802		25.9086	418
25.9472	800		25.9281	406
25.9667	784		25.9476	424
25.9862	789		25.9671	370
26.0057	770		25.9866	362
26.0251	810		26.006	466
26.0446	799		26.0255	490
26.0641	785		26.045	436
26.0836	718		26.0645	456
26.1031	750		26.0839	432
26.1225	773		26.1034	444
26.142	763		26.1229	390
26.1615	799		26.1424	434
26.181	751		26.1619	372
26.2004	782		26.1813	368
26.2199	768		26.2008	412
26.2394	780		26.2203	442
26.2589	743		26.2398	412
26.2784	771		26.2593	452
26.2978	779		26.2787	430
26.3173	750		26.2982	466
26.3368	742		26.3177	412
26.3563	761		26.3372	398
26.3758	751		26.3567	420
26.3952	736		26.3761	398
26.4147	754		26.3956	432
26.4342	745		26.4151	406
26.4537	723		26.4346	374
26.4732	710		26.4541	404
26.4926	746		26.4735	404
26.5121	746		26.493	412
26.5316	710		26.5125	398
26.5511	712		26.532	378
26.5706	758		26.5515	412
26.59	681		26.5709	404
26.6095	738		26.5904	398
26.629	720		26.6099	430
26.6485	684		26.6294	392
26.668	708		26.6489	400
26.6874	663		26.6683	408
26.7069	719		26.6878	364
26.7264	710		26.7073	420
26.7459	658		26.7268	372
26.7654	694		26.7463	370
26.7848	749		26.7657	364
26.8043	691		26.7852	368
26.8238	689		26.8047	354
26.8433	668		26.8242	426
26.8628	676		26.8437	424
26.8822	680		26.8631	380
26.9017	700		26.8826	356
26.9212	670		26.9021	430
26.9407	665		26.9216	446
26.9602	680		26.9411	362
26.9796	653		26.9605	374
26.9991	681		26.98	402
27.0186	679		26.9995	370
27.0381	675		27.019	372
27.0576	640		27.0385	382
27.077	642		27.0579	350
27.0965	673		27.0774	368
27.116	627		27.0969	378
27.1355	652		27.1164	378
27.155	643		27.1359	374
27.1744	667		27.1553	398
27.1939	664		27.1748	320
27.2134	670		27.1943	394
27.2329	590		27.2138	382
27.2524	653		27.2333	392
27.2718	625		27.2527	376
27.2913	660		27.2722	374
27.3108	637		27.2917	384
27.3303	634		27.3112	396
27.3498	607		27.3307	346
27.3692	687		27.3501	432
27.3887	624		27.3696	356
27.4082	641		27.3891	388
27.4277	639		27.4086	408
27.4471	627		27.428	370
27.4666	623		27.4475	358
27.4861	604		27.467	350
27.5056	604		27.4865	358
27.5251	607		27.506	376
27.5445	631		27.5254	370
27.564	609		27.5449	392
27.5835	598		27.5644	424
27.603	586		27.5839	358
27.6225	623		27.6034	300
27.6419	573		27.6228	316
27.6614	579		27.6423	388
27.6809	603		27.6618	370
27.7004	595		27.6813	346
27.7199	609		27.7008	374
27.7393	563		27.7202	342
27.7588	586		27.7397	334
27.7783	576		27.7592	344
27.7978	591		27.7787	336
27.8173	617		27.7982	302
27.8367	561		27.8176	314
27.8562	590		27.8371	366
27.8757	573		27.8566	372
27.8952	608		27.8761	384
27.9147	551		27.8956	358
27.9341	536		27.915	354
27.9536	558		27.9345	356
27.9731	508		27.954	344
27.9926	561		27.9735	306
28.0121	567		27.993	314
28.0315	530		28.0124	360
28.051	565		28.0319	368
28.0705	567		28.0514	376
28.09	560		28.0709	354
28.1095	562		28.0904	306
28.1289	544		28.1098	320
28.1484	572		28.1293	358
28.1679	544		28.1488	338
28.1874	527		28.1683	338
28.2069	538		28.1878	314
28.2263	510		28.2072	334
28.2458	516		28.2267	320
28.2653	541		28.2462	374
28.2848	532		28.2657	324
28.3043	541		28.2852	320
28.3237	537		28.3046	290
28.3432	511		28.3241	324
28.3627	510		28.3436	306
28.3822	546		28.3631	314
28.4017	540		28.3826	336
28.4211	523		28.402	330
28.4406	535		28.4215	302
28.4601	513		28.441	296
28.4796	554		28.4605	352
28.4991	514		28.48	294
28.5185	505		28.4994	354
28.538	515		28.5189	342
28.5575	516		28.5384	326
28.577	507		28.5579	346
28.5965	531		28.5774	376
28.6159	479		28.5968	318
28.6354	491		28.6163	274
28.6549	506		28.6358	356
28.6744	513		28.6553	366
28.6939	537		28.6747	318
28.7133	535		28.6942	340
28.7328	494		28.7137	344
28.7523	497		28.7332	298
28.7718	500		28.7527	292
28.7912	480		28.7721	352
28.8107	485		28.7916	334
28.8302	467		28.8111	314
28.8497	507		28.8306	330
28.8692	500		28.8501	356
28.8886	464		28.8695	348
28.9081	498		28.889	370
28.9276	463		28.9085	384
28.9471	472		28.928	416
28.9666	481		28.9475	360
28.986	507		28.9669	366
29.0055	485		28.9864	354
29.025	501		29.0059	324
29.0445	475		29.0254	328
29.064	446		29.0449	346
29.0834	514		29.0643	366
29.1029	551		29.0838	310
29.1224	468		29.1033	336
29.1419	468		29.1228	340
29.1614	476		29.1423	318
29.1808	479		29.1617	312
29.2003	429		29.1812	350
29.2198	469		29.2007	298
29.2393	448		29.2202	358
29.2588	456		29.2397	314
29.2782	441		29.2591	340
29.2977	467		29.2786	382
29.3172	457		29.2981	396
29.3367	450		29.3176	394
29.3562	457		29.3371	340
29.3756	483		29.3565	370
29.3951	454		29.376	324
29.4146	469		29.3955	350
29.4341	436		29.415	290
29.4536	485		29.4345	318
29.473	477		29.4539	358
29.4925	491		29.4734	340
29.512	475		29.4929	352
29.5315	468		29.5124	386
29.551	407		29.5319	468
29.5704	447		29.5513	510
29.5899	451		29.5708	548
29.6094	448		29.5903	592
29.6289	435		29.6098	620
29.6484	428		29.6293	578
29.6678	407		29.6487	518
29.6873	425		29.6682	510
29.7068	443		29.6877	442
29.7263	437		29.7072	462
29.7458	444		29.7267	452
29.7652	440		29.7461	472
29.7847	434		29.7656	454
29.8042	465		29.7851	376
29.8237	445		29.8046	406
29.8432	440		29.8241	380
29.8626	424		29.8435	412
29.8821	474		29.863	376
29.9016	440		29.8825	362
29.9211	481		29.902	344
29.9406	461		29.9215	388
29.96	466		29.9409	320
29.9795	443		29.9604	334
29.999	434		29.9799	338
30.0185	449		29.9994	312
30.0379	424		30.0188	338
30.0574	415		30.0383	368
30.0769	457		30.0578	298
30.0964	448		30.0773	376
30.1159	427		30.0968	330
30.1353	414		30.1162	326
30.1548	418		30.1357	382
30.1743	409		30.1552	410
30.1938	438		30.1747	410
30.2133	442		30.1942	382
30.2327	413		30.2136	424
30.2522	415		30.2331	422
30.2717	420		30.2526	454
30.2912	414		30.2721	462
30.3107	433		30.2916	468
30.3301	401		30.311	480
30.3496	405		30.3305	430
30.3691	420		30.35	442
30.3886	398		30.3695	484
30.4081	409		30.389	412
30.4275	420		30.4084	414
30.447	426		30.4279	470
30.4665	426		30.4474	410
30.486	403		30.4669	380
30.5055	418		30.4864	382
30.5249	384		30.5058	354
30.5444	406		30.5253	358
30.5639	403		30.5448	376
30.5834	410		30.5643	330
30.6029	406		30.5838	336
30.6223	441		30.6032	344
30.6418	421		30.6227	332
30.6613	444		30.6422	328
30.6808	411		30.6617	296
30.7003	464		30.6812	318
30.7197	413		30.7006	290
30.7392	377		30.7201	314
30.7587	408		30.7396	294
30.7782	399		30.7591	284
30.7977	409		30.7786	294
30.8171	413		30.798	312
30.8366	399		30.8175	294
30.8561	417		30.837	294
30.8756	387		30.8565	266
30.8951	382		30.876	276
30.9145	410		30.8954	266
30.934	416		30.9149	284
30.9535	406		30.9344	272
30.973	387		30.9539	278
30.9925	445		30.9734	294
31.0119	381		30.9928	290
31.0314	376		31.0123	254
31.0509	408		31.0318	274
31.0704	416		31.0513	272
31.0899	388		31.0708	308
31.1093	423		31.0902	258
31.1288	394		31.1097	260
31.1483	429		31.1292	248
31.1678	382		31.1487	300
31.1873	464		31.1682	250
31.2067	375		31.1876	282
31.2262	398		31.2071	238
31.2457	407		31.2266	230
31.2652	396		31.2461	300
31.2847	388		31.2655	246
31.3041	396		31.285	258
31.3236	426		31.3045	280
31.3431	401		31.324	240
31.3626	382		31.3435	296
31.382	359		31.3629	296
31.4015	367		31.3824	264
31.421	365		31.4019	286
31.4405	387		31.4214	254
31.46	419		31.4409	268
31.4794	382		31.4603	274
31.4989	352		31.4798	218
31.5184	371		31.4993	232
31.5379	378		31.5188	272
31.5574	389		31.5383	236
31.5768	371		31.5577	226
31.5963	388		31.5772	270
31.6158	372		31.5967	246
31.6353	354		31.6162	280
31.6548	357		31.6357	256
31.6742	362		31.6551	268
31.6937	357		31.6746	256
31.7132	379		31.6941	258
31.7327	378		31.7136	274
31.7522	375		31.7331	266
31.7716	337		31.7525	262
31.7911	378		31.772	268
31.8106	381		31.7915	252
31.8301	337		31.811	232
31.8496	374		31.8305	276
31.869	402		31.8499	230
31.8885	354		31.8694	284
31.908	383		31.8889	250
31.9275	362		31.9084	240
31.947	376		31.9279	252
31.9664	377		31.9473	252
31.9859	369		31.9668	250
32.0054	375		31.9863	280
32.0249	377		32.0058	270
32.0444	373		32.0253	262
32.0638	361		32.0447	240
32.0833	340		32.0642	272
32.1028	373		32.0837	242
32.1223	380		32.1032	254
32.1418	373		32.1227	208
32.1612	382		32.1421	250
32.1807	351		32.1616	266
32.2002	366		32.1811	240
32.2197	320		32.2006	220
32.2392	359		32.2201	236
32.2586	326		32.2395	232
32.2781	346		32.259	220
32.2976	349		32.2785	258
32.3171	363		32.298	246
32.3366	387		32.3175	260
32.356	377		32.3369	224
32.3755	369		32.3564	268
32.395	341		32.3759	252
32.4145	353		32.3954	242
32.434	381		32.4149	280
32.4534	338		32.4343	238
32.4729	352		32.4538	266
32.4924	322		32.4733	254
32.5119	367		32.4928	246
32.5314	352		32.5123	260
32.5508	331		32.5317	272
32.5703	352		32.5512	234
32.5898	348		32.5707	262
32.6093	347		32.5902	226
32.6287	368		32.6096	216
32.6482	360		32.6291	242
32.6677	331		32.6486	234
32.6872	320		32.6681	284
32.7067	326		32.6876	238
32.7261	343		32.707	294
32.7456	374		32.7265	276
32.7651	361		32.746	262
32.7846	323		32.7655	260
32.8041	345		32.785	246
32.8235	356		32.8044	272
32.843	365		32.8239	276
32.8625	336		32.8434	272
32.882	284		32.8629	266
32.9015	370		32.8824	256
32.9209	355		32.9018	276
32.9404	340		32.9213	258
32.9599	348		32.9408	266
32.9794	361		32.9603	264
32.9989	320		32.9798	280
33.0183	341		32.9992	274
33.0378	338		33.0187	244
33.0573	388		33.0382	262
33.0768	375		33.0577	262
33.0963	333		33.0772	302
33.1157	323		33.0966	304
33.1352	334		33.1161	256
33.1547	334		33.1356	302
33.1742	368		33.1551	298
33.1937	341		33.1746	270
33.2131	354		33.194	240
33.2326	323		33.2135	324
33.2521	316		33.233	264
33.2716	355		33.2525	216
33.2911	346		33.272	308
33.3105	345		33.2914	270
33.33	298		33.3109	292
33.3495	295		33.3304	250
33.369	328		33.3499	266
33.3885	323		33.3694	280
33.4079	344		33.3888	250
33.4274	328		33.4083	242
33.4469	346		33.4278	234
33.4664	296		33.4473	236
33.4859	340		33.4668	278
33.5053	345		33.4862	238
33.5248	330		33.5057	272
33.5443	346		33.5252	240
33.5638	341		33.5447	238
33.5833	324		33.5642	192
33.6027	301		33.5836	244
33.6222	315		33.6031	242
33.6417	362		33.6226	256
33.6612	320		33.6421	234
33.6807	330		33.6616	234
33.7001	338		33.681	234
33.7196	327		33.7005	284
33.7391	321		33.72	246
33.7586	329		33.7395	286
33.7781	300		33.759	246
33.7975	313		33.7784	228
33.817	317		33.7979	216
33.8365	327		33.8174	240
33.856	320		33.8369	226
33.8755	313		33.8563	204
33.8949	315		33.8758	230
33.9144	312		33.8953	212
33.9339	314		33.9148	254
33.9534	346		33.9343	196
33.9728	321		33.9537	202
33.9923	303		33.9732	232
34.0118	355		33.9927	254
34.0313	314		34.0122	246
34.0508	302		34.0317	230
34.0702	303		34.0511	240
34.0897	322		34.0706	230
34.1092	325		34.0901	264
34.1287	280		34.1096	202
34.1482	325		34.1291	208
34.1676	315		34.1485	212
34.1871	319		34.168	216
34.2066	332		34.1875	216
34.2261	334		34.207	244
34.2456	352		34.2265	240
34.265	333		34.2459	234
34.2845	339		34.2654	208
34.304	335		34.2849	234
34.3235	283		34.3044	258
34.343	312		34.3239	238
34.3624	316		34.3433	244
34.3819	317		34.3628	238
34.4014	336		34.3823	232
34.4209	298		34.4018	204
34.4404	303		34.4213	218
34.4598	325		34.4407	226
34.4793	296		34.4602	270
34.4988	330		34.4797	232
34.5183	324		34.4992	224
34.5378	324		34.5187	236
34.5572	278		34.5381	190
34.5767	304		34.5576	240
34.5962	312		34.5771	280
34.6157	302		34.5966	252
34.6352	275		34.6161	220
34.6546	325		34.6355	238
34.6741	312		34.655	212
34.6936	325		34.6745	248
34.7131	303		34.694	228
34.7326	289		34.7135	202
34.752	290		34.7329	216
34.7715	312		34.7524	256
34.791	322		34.7719	232
34.8105	289		34.7914	262
34.83	275		34.8109	274
34.8494	300		34.8303	240
34.8689	326		34.8498	266
34.8884	301		34.8693	288
34.9079	310		34.8888	280
34.9274	284		34.9083	254
34.9468	300		34.9277	242
34.9663	328		34.9472	278
34.9858	286		34.9667	278
35.0053	312		34.9862	296
35.0248	284		35.0057	318
35.0442	317		35.0251	336
35.0637	293		35.0446	354
35.0832	274		35.0641	332
35.1027	308		35.0836	360
35.1222	311		35.1031	354
35.1416	307		35.1225	298
35.1611	312		35.142	352
35.1806	315		35.1615	338
35.2001	346		35.181	320
35.2195	308		35.2004	342
35.239	295		35.2199	330
35.2585	304		35.2394	326
35.278	307		35.2589	266
35.2975	299		35.2784	314
35.3169	284		35.2978	272
35.3364	290		35.3173	314
35.3559	313		35.3368	294
35.3754	289		35.3563	204
35.3949	295		35.3758	310
35.4143	269		35.3952	252
35.4338	321		35.4147	246
35.4533	312		35.4342	234
35.4728	283		35.4537	222
35.4923	291		35.4732	204
35.5117	294		35.4926	236
35.5312	279		35.5121	206
35.5507	284		35.5316	208
35.5702	289		35.5511	218
35.5897	332		35.5706	218
35.6091	266		35.59	198
35.6286	301		35.6095	234
35.6481	279		35.629	194
35.6676	307		35.6485	206
35.6871	304		35.668	194
35.7065	325		35.6874	232
35.726	292		35.7069	220
35.7455	295		35.7264	234
35.765	258		35.7459	208
35.7845	279		35.7654	252
35.8039	325		35.7848	234
35.8234	297		35.8043	228
35.8429	285		35.8238	208
35.8624	268		35.8433	176
35.8819	336		35.8628	200
35.9013	273		35.8822	218
35.9208	269		35.9017	196
35.9403	266		35.9212	204
35.9598	316		35.9407	230
35.9793	272		35.9602	242
35.9987	306		35.9796	228
36.0182	273		35.9991	250
36.0377	306		36.0186	226
36.0572	288		36.0381	186
36.0767	286		36.0576	250
36.0961	276		36.077	182
36.1156	257		36.0965	242
36.1351	305		36.116	238
36.1546	269		36.1355	306
36.1741	291		36.155	320
36.1935	267		36.1744	266
36.213	278		36.1939	316
36.2325	271		36.2134	284
36.252	297		36.2329	266
36.2715	287		36.2524	326
36.2909	268		36.2718	298
36.3104	285		36.2913	246
36.3299	297		36.3108	230
36.3494	260		36.3303	238
36.3689	323		36.3498	230
36.3883	292		36.3692	242
36.4078	285		36.3887	230
36.4273	280		36.4082	276
36.4468	269		36.4277	224
36.4663	298		36.4471	222
36.4857	278		36.4666	220
36.5052	299		36.4861	184
36.5247	254		36.5056	216
36.5442	279		36.5251	206
36.5636	288		36.5445	212
36.5831	269		36.564	168
36.6026	267		36.5835	200
36.6221	274		36.603	206
36.6416	277		36.6225	224
36.661	286		36.6419	182
36.6805	279		36.6614	194
36.7	312		36.6809	222
36.7195	279		36.7004	192
36.739	305		36.7199	212
36.7584	252		36.7393	186
36.7779	285		36.7588	184
36.7974	278		36.7783	208
36.8169	287		36.7978	196
36.8364	287		36.8173	226
36.8558	278		36.8367	182
36.8753	283		36.8562	216
36.8948	269		36.8757	180
36.9143	259		36.8952	180
36.9338	283		36.9147	188
36.9532	277		36.9341	214
36.9727	285		36.9536	162
36.9922	285		36.9731	172
37.0117	288		36.9926	176
37.0312	277		37.0121	150
37.0506	254		37.0315	178
37.0701	246		37.051	178
37.0896	318		37.0705	222
37.1091	280		37.09	190
37.1286	254		37.1095	178
37.148	293		37.1289	200
37.1675	327		37.1484	208
37.187	318		37.1679	190
37.2065	250		37.1874	196
37.226	284		37.2069	218
37.2454	283		37.2263	172
37.2649	225		37.2458	206
37.2844	296		37.2653	184
37.3039	268		37.2848	216
37.3234	304		37.3043	196
37.3428	289		37.3237	204
37.3623	266		37.3432	198
37.3818	269		37.3627	164
37.4013	251		37.3822	188
37.4208	246		37.4017	202
37.4402	264		37.4211	190
37.4597	295		37.4406	188
37.4792	270		37.4601	174
37.4987	253		37.4796	206
37.5182	301		37.4991	214
37.5376	278		37.5185	168
37.5571	265		37.538	228
37.5766	269		37.5575	160
37.5961	279		37.577	154
37.6156	279		37.5965	194
37.635	304		37.6159	184
37.6545	268		37.6354	194
37.674	264		37.6549	166
37.6935	271		37.6744	178
37.713	261		37.6939	180
37.7324	247		37.7133	176
37.7519	270		37.7328	196
37.7714	245		37.7523	186
37.7909	250		37.7718	212
37.8104	277		37.7912	160
37.8298	262		37.8107	146
37.8493	249		37.8302	148
37.8688	290		37.8497	210
37.8883	248		37.8692	178
37.9077	260		37.8886	194
37.9272	263		37.9081	144
37.9467	241		37.9276	186
37.9662	263		37.9471	182
37.9857	265		37.9666	184
38.0051	271		37.986	176
38.0246	273		38.0055	176
38.0441	280		38.025	184
38.0636	277		38.0445	184
38.0831	280		38.064	194
38.1025	255		38.0834	216
38.122	265		38.1029	170
38.1415	254		38.1224	186
38.161	239		38.1419	200
38.1805	255		38.1614	168
38.1999	277		38.1808	212
38.2194	239		38.2003	226
38.2389	253		38.2198	180
38.2584	257		38.2393	226
38.2779	231		38.2588	176
38.2973	289		38.2782	164
38.3168	256		38.2977	224
38.3363	280		38.3172	150
38.3558	248		38.3367	188
38.3753	281		38.3562	214
38.3947	264		38.3756	204
38.4142	248		38.3951	178
38.4337	256		38.4146	208
38.4532	244		38.4341	178
38.4727	269		38.4536	168
38.4921	228		38.473	186
38.5116	259		38.4925	166
38.5311	235		38.512	204
38.5506	262		38.5315	202
38.5701	238		38.551	162
38.5895	285		38.5704	182
38.609	268		38.5899	158
38.6285	248		38.6094	202
38.648	263		38.6289	178
38.6675	236		38.6484	194
38.6869	271		38.6678	200
38.7064	261		38.6873	192
38.7259	262		38.7068	206
38.7454	265		38.7263	172
38.7649	236		38.7458	196
38.7843	272		38.7652	150
38.8038	250		38.7847	198
38.8233	256		38.8042	156
38.8428	248		38.8237	190
38.8623	251		38.8432	196
38.8817	264		38.8626	168
38.9012	243		38.8821	164
38.9207	251		38.9016	178
38.9402	238		38.9211	170
38.9597	220		38.9406	190
38.9791	249		38.96	168
38.9986	204		38.9795	244
39.0181	249		38.999	202
39.0376	235		39.0185	182
39.0571	237		39.0379	160
39.0765	249		39.0574	206
39.096	249		39.0769	218
39.1155	217		39.0964	170
39.135	242		39.1159	158
39.1544	237		39.1353	186
39.1739	250		39.1548	198
39.1934	256		39.1743	180
39.2129	219		39.1938	178
39.2324	264		39.2133	196
39.2518	261		39.2327	146
39.2713	224		39.2522	198
39.2908	259		39.2717	190
39.3103	232		39.2912	210
39.3298	226		39.3107	206
39.3492	226		39.3301	174
39.3687	260		39.3496	198
39.3882	238		39.3691	192
39.4077	267		39.3886	212
39.4272	253		39.4081	188
39.4466	258		39.4275	238
39.4661	240		39.447	206
39.4856	243		39.4665	190
39.5051	244		39.486	210
39.5246	252		39.5055	214
39.544	252		39.5249	192
39.5635	222		39.5444	318
39.583	262		39.5639	276
39.6025	264		39.5834	306
39.622	246		39.6029	280
39.6414	249		39.6223	340
39.6609	261		39.6418	298
39.6804	227		39.6613	282
39.6999	257		39.6808	306
39.7194	245		39.7003	288
39.7388	243		39.7197	260
39.7583	228		39.7392	266
39.7778	238		39.7587	292
39.7973	234		39.7782	256
39.8168	240		39.7977	198
39.8362	248		39.8171	210
39.8557	210		39.8366	210
39.8752	223		39.8561	246
39.8947	233		39.8756	240
39.9142	235		39.8951	220
39.9336	248		39.9145	174
39.9531	266		39.934	158
39.9726	229		39.9535	178
39.9921	238		39.973	190
40.0116	237		39.9925	186
40.031	249		40.0119	186
40.0505	267		40.0314	166
40.07	229		40.0509	156
40.0895	237		40.0704	168
40.109	246		40.0899	170
40.1284	224		40.1093	180
40.1479	235		40.1288	150
40.1674	233		40.1483	170
40.1869	235		40.1678	208
40.2064	240		40.1873	178
40.2258	246		40.2067	158
40.2453	227		40.2262	166
40.2648	224		40.2457	182
40.2843	267		40.2652	232
40.3038	209		40.2847	168
40.3232	225		40.3041	148
40.3427	221		40.3236	190
40.3622	237		40.3431	188
40.3817	223		40.3626	160
40.4012	236		40.382	150
40.4206	252		40.4015	148
40.4401	240		40.421	182
40.4596	241		40.4405	190
40.4791	221		40.46	178
40.4985	268		40.4794	168
40.518	214		40.4989	204
40.5375	245		40.5184	180
40.557	265		40.5379	212
40.5765	237		40.5574	208
40.5959	224		40.5768	172
40.6154	242		40.5963	152
40.6349	233		40.6158	168
40.6544	227		40.6353	198
40.6739	203		40.6548	192
40.6933	226		40.6742	192
40.7128	234		40.6937	180
40.7323	255		40.7132	194
40.7518	204		40.7327	182
40.7713	235		40.7522	182
40.7907	254		40.7716	200
40.8102	226		40.7911	192
40.8297	234		40.8106	154
40.8492	236		40.8301	164
40.8687	209		40.8496	174
40.8881	247		40.869	146
40.9076	219		40.8885	202
40.9271	251		40.908	174
40.9466	238		40.9275	192
40.9661	216		40.947	218
40.9855	203		40.9664	196
41.005	216		40.9859	200
41.0245	232		41.0054	174
41.044	229		41.0249	194
41.0635	228		41.0444	158
41.0829	221		41.0638	196
41.1024	219		41.0833	172
41.1219	220		41.1028	190
41.1414	208		41.1223	182
41.1609	236		41.1418	192
41.1803	218		41.1612	156
41.1998	206		41.1807	168
41.2193	256		41.2002	182
41.2388	235		41.2197	184
41.2583	209		41.2392	162
41.2777	198		41.2586	184
41.2972	231		41.2781	200
41.3167	230		41.2976	200
41.3362	228		41.3171	208
41.3557	245		41.3366	198
41.3751	249		41.356	162
41.3946	245		41.3755	162
41.4141	213		41.395	168
41.4336	243		41.4145	142
41.4531	216		41.434	212
41.4725	233		41.4534	184
41.492	218		41.4729	184
41.5115	229		41.4924	166
41.531	225		41.5119	176
41.5505	211		41.5314	174
41.5699	219		41.5508	196
41.5894	189		41.5703	208
41.6089	192		41.5898	148
41.6284	211		41.6093	174
41.6479	230		41.6287	194
41.6673	222		41.6482	158
41.6868	214		41.6677	182
41.7063	216		41.6872	172
41.7258	225		41.7067	182
41.7452	223		41.7261	172
41.7647	216		41.7456	190
41.7842	210		41.7651	126
41.8037	238		41.7846	184
41.8232	249		41.8041	164
41.8426	219		41.8235	142
41.8621	219		41.843	222
41.8816	228		41.8625	190
41.9011	203		41.882	190
41.9206	216		41.9015	150
41.94	217		41.9209	170
41.9595	201		41.9404	154
41.979	218		41.9599	156
41.9985	257		41.9794	180
42.018	196		41.9989	184
42.0374	212		42.0183	144
42.0569	214		42.0378	136
42.0764	210		42.0573	186
42.0959	220		42.0768	188
42.1154	219		42.0963	164
42.1348	245		42.1157	186
42.1543	244		42.1352	200
42.1738	216		42.1547	134
42.1933	206		42.1742	150
42.2128	236		42.1937	166
42.2322	221		42.2131	188
42.2517	224		42.2326	146
42.2712	229		42.2521	184
42.2907	230		42.2716	164
42.3102	225		42.2911	196
42.3296	221		42.3105	156
42.3491	183		42.33	166
42.3686	221		42.3495	176
42.3881	213		42.369	150
42.4076	209		42.3885	178
42.427	235		42.4079	166
42.4465	210		42.4274	188
42.466	233		42.4469	190
42.4855	222		42.4664	132
42.505	209		42.4859	158
42.5244	237		42.5053	176
42.5439	209		42.5248	178
42.5634	191		42.5443	164
42.5829	230		42.5638	166
42.6024	233		42.5833	184
42.6218	196		42.6027	234
42.6413	220		42.6222	206
42.6608	210		42.6417	182
42.6803	217		42.6612	164
42.6998	217		42.6807	164
42.7192	237		42.7001	152
42.7387	228		42.7196	174
42.7582	202		42.7391	174
42.7777	215		42.7586	180
42.7972	228		42.7781	176
42.8166	202		42.7975	176
42.8361	227		42.817	198
42.8556	210		42.8365	212
42.8751	218		42.856	212
42.8946	237		42.8755	204
42.914	233		42.8949	180
42.9335	211		42.9144	186
42.953	230		42.9339	196
42.9725	219		42.9534	160
42.992	230		42.9728	214
43.0114	230		42.9923	186
43.0309	226		43.0118	196
43.0504	226		43.0313	194
43.0699	213		43.0508	188
43.0893	238		43.0702	178
43.1088	204		43.0897	208
43.1283	207		43.1092	214
43.1478	206		43.1287	190
43.1673	233		43.1482	210
43.1867	244		43.1676	222
43.2062	250		43.1871	246
43.2257	248		43.2066	204
43.2452	223		43.2261	230
43.2647	276		43.2456	210
43.2841	227		43.265	254
43.3036	238		43.2845	248
43.3231	239		43.304	214
43.3426	239		43.3235	270
43.3621	238		43.343	240
43.3815	220		43.3624	262
43.401	233		43.3819	254
43.4205	236		43.4014	276
43.44	229		43.4209	258
43.4595	250		43.4404	230
43.4789	236		43.4598	240
43.4984	241		43.4793	262
43.5179	262		43.4988	258
43.5374	240		43.5183	254
43.5569	260		43.5378	236
43.5763	271		43.5572	204
43.5958	259		43.5767	228
43.6153	232		43.5962	244
43.6348	236		43.6157	268
43.6543	242		43.6352	164
43.6737	219		43.6546	218
43.6932	263		43.6741	210
43.7127	249		43.6936	188
43.7322	249		43.7131	198
43.7517	240		43.7326	258
43.7711	250		43.752	206
43.7906	278		43.7715	196
43.8101	265		43.791	152
43.8296	285		43.8105	212
43.8491	241		43.83	194
43.8685	249		43.8494	196
43.888	284		43.8689	228
43.9075	219		43.8884	194
43.927	261		43.9079	190
43.9465	235		43.9274	178
43.9659	225		43.9468	230
43.9854	261		43.9663	182
44.0049	284		43.9858	192
44.0244	276		44.0053	204
44.0439	238		44.0248	192
44.0633	260		44.0442	206
44.0828	231		44.0637	212
44.1023	255		44.0832	172
44.1218	269		44.1027	222
44.1413	244		44.1222	190
44.1607	268		44.1416	234
44.1802	264		44.1611	220
44.1997	247		44.1806	220
44.2192	267		44.2001	190
44.2387	240		44.2195	230
44.2581	243		44.239	212
44.2776	255		44.2585	172
44.2971	253		44.278	196
44.3166	258		44.2975	188
44.336	244		44.3169	166
44.3555	262		44.3364	186
44.375	240		44.3559	206
44.3945	228		44.3754	174
44.414	240		44.3949	212
44.4334	246		44.4143	200
44.4529	236		44.4338	196
44.4724	252		44.4533	190
44.4919	240		44.4728	214
44.5114	222		44.4923	190
44.5308	225		44.5117	178
44.5503	231		44.5312	210
44.5698	228		44.5507	200
44.5893	247		44.5702	206
44.6088	248		44.5897	174
44.6282	257		44.6091	188
44.6477	273		44.6286	162
44.6672	243		44.6481	186
44.6867	214		44.6676	186
44.7062	202		44.6871	182
44.7256	247		44.7065	196
44.7451	241		44.726	176
44.7646	265		44.7455	192
44.7841	242		44.765	184
44.8036	236		44.7845	198
44.823	253		44.8039	216
44.8425	224		44.8234	216
44.862	235		44.8429	172
44.8815	225		44.8624	168
44.901	259		44.8819	180
44.9204	200		44.9013	184
44.9399	229		44.9208	196
44.9594	248		44.9403	180
44.9789	235		44.9598	176
44.9984	252		44.9793	156
45.0178	223		44.9987	194
45.0373	203		45.0182	196
45.0568	218		45.0377	160
45.0763	245		45.0572	170
45.0958	226		45.0767	188
45.1152	226		45.0961	154
45.1347	240		45.1156	162
45.1542	255		45.1351	210
45.1737	244		45.1546	188
45.1932	265		45.1741	208
45.2126	240		45.1935	174
45.2321	231		45.213	164
45.2516	214		45.2325	188
45.2711	238		45.252	194
45.2906	232		45.2715	220
45.31	218		45.2909	178
45.3295	238		45.3104	178
45.349	237		45.3299	178
45.3685	231		45.3494	160
45.388	218		45.3689	196
45.4074	215		45.3883	180
45.4269	221		45.4078	168
45.4464	236		45.4273	176
45.4659	217		45.4468	146
45.4854	239		45.4663	188
45.5048	236		45.4857	172
45.5243	230		45.5052	142
45.5438	226		45.5247	192
45.5633	224		45.5442	160
45.5828	204		45.5636	200
45.6022	213		45.5831	164
45.6217	240		45.6026	182
45.6412	231		45.6221	152
45.6607	233		45.6416	152
45.6801	249		45.661	164
45.6996	242		45.6805	144
45.7191	195		45.7	154
45.7386	225		45.7195	172
45.7581	218		45.739	156
45.7775	190		45.7584	188
45.797	239		45.7779	206
45.8165	228		45.7974	198
45.836	264		45.8169	188
45.8555	227		45.8364	204
45.8749	233		45.8558	160
45.8944	233		45.8753	148
45.9139	225		45.8948	166
45.9334	239		45.9143	172
45.9529	233		45.9338	196
45.9723	221		45.9532	190
45.9918	204		45.9727	154
46.0113	221		45.9922	160
46.0308	228		46.0117	194
46.0503	241		46.0312	176
46.0697	201		46.0506	178
46.0892	238		46.0701	192
46.1087	219		46.0896	168
46.1282	235		46.1091	178
46.1477	239		46.1286	146
46.1671	220		46.148	150
46.1866	211		46.1675	196
46.2061	215		46.187	166
46.2256	211		46.2065	156
46.2451	230		46.226	160
46.2645	240		46.2454	196
46.284	225		46.2649	152
46.3035	235		46.2844	138
46.323	247		46.3039	184
46.3425	221		46.3234	206
46.3619	209		46.3428	164
46.3814	228		46.3623	206
46.4009	240		46.3818	198
46.4204	252		46.4013	174
46.4399	235		46.4208	186
46.4593	198		46.4402	196
46.4788	221		46.4597	140
46.4983	225		46.4792	160
46.5178	191		46.4987	158
46.5373	215		46.5182	166
46.5567	198		46.5376	204
46.5762	206		46.5571	190
46.5957	225		46.5766	142
46.6152	211		46.5961	130
46.6347	218		46.6156	174
46.6541	201		46.635	152
46.6736	224		46.6545	182
46.6931	213		46.674	174
46.7126	248		46.6935	184
46.7321	220		46.713	204
46.7515	210		46.7324	152
46.771	244		46.7519	186
46.7905	200		46.7714	218
46.81	221		46.7909	182
46.8295	230		46.8104	164
46.8489	213		46.8298	202
46.8684	209		46.8493	184
46.8879	199		46.8688	178
46.9074	239		46.8883	164
46.9268	185		46.9077	160
46.9463	238		46.9272	148
46.9658	231		46.9467	172
46.9853	210		46.9662	174
47.0048	221		46.9857	152
47.0242	218		47.0051	178
47.0437	220		47.0246	178
47.0632	222		47.0441	190
47.0827	201		47.0636	180
47.1022	232		47.0831	146
47.1216	181		47.1025	184
47.1411	238		47.122	178
47.1606	229		47.1415	200
47.1801	195		47.161	176
47.1996	197		47.1805	206
47.219	228		47.1999	186
47.2385	219		47.2194	156
47.258	191		47.2389	198
47.2775	227		47.2584	202
47.297	200		47.2779	216
47.3164	226		47.2973	196
47.3359	222		47.3168	184
47.3554	213		47.3363	160
47.3749	190		47.3558	184
47.3944	228		47.3753	216
47.4138	235		47.3947	208
47.4333	209		47.4142	220
47.4528	228		47.4337	184
47.4723	198		47.4532	170
47.4918	219		47.4727	232
47.5112	194		47.4921	174
47.5307	201		47.5116	204
47.5502	193		47.5311	218
47.5697	227		47.5506	210
47.5892	192		47.5701	222
47.6086	194		47.5895	244
47.6281	208		47.609	278
47.6476	206		47.6285	286
47.6671	225		47.648	286
47.6866	181		47.6675	294
47.706	204		47.6869	236
47.7255	255		47.7064	240
47.745	188		47.7259	268
47.7645	227		47.7454	248
47.784	235		47.7649	236
47.8034	233		47.7843	252
47.8229	214		47.8038	226
47.8424	210		47.8233	170
47.8619	215		47.8428	194
47.8814	231		47.8623	200
47.9008	176		47.8817	186
47.9203	198		47.9012	172
47.9398	212		47.9207	174
47.9593	186		47.9402	220
47.9788	206		47.9597	220
47.9982	209		47.9791	152
48.0177	204		47.9986	174
48.0372	194		48.0181	224
48.0567	221		48.0376	186
48.0762	223		48.0571	218
48.0956	218		48.0765	168
48.1151	194		48.096	216
48.1346	183		48.1155	186
48.1541	210		48.135	158
48.1736	199		48.1544	178
48.193	205		48.1739	160
48.2125	192		48.1934	154
48.232	216		48.2129	166
48.2515	201		48.2324	156
48.2709	221		48.2518	186
48.2904	232		48.2713	138
48.3099	199		48.2908	220
48.3294	199		48.3103	184
48.3489	186		48.3298	180
48.3683	196		48.3492	218
48.3878	210		48.3687	196
48.4073	188		48.3882	178
48.4268	195		48.4077	184
48.4463	188		48.4272	196
48.4657	244		48.4466	172
48.4852	196		48.4661	162
48.5047	182		48.4856	184
48.5242	188		48.5051	176
48.5437	203		48.5246	210
48.5631	220		48.544	170
48.5826	204		48.5635	162
48.6021	210		48.583	240
48.6216	212		48.6025	182
48.6411	239		48.622	212
48.6605	204		48.6414	220
48.68	226		48.6609	228
48.6995	208		48.6804	222
48.719	212		48.6999	236
48.7385	178		48.7194	238
48.7579	207		48.7388	208
48.7774	197		48.7583	208
48.7969	221		48.7778	210
48.8164	165		48.7973	212
48.8359	179		48.8168	210
48.8553	192		48.8362	240
48.8748	189		48.8557	172
48.8943	209		48.8752	248
48.9138	210		48.8947	208
48.9333	210		48.9142	226
48.9527	191		48.9336	168
48.9722	193		48.9531	172
48.9917	171		48.9726	164
49.0112	215		48.9921	188
49.0307	205		49.0116	194
49.0501	213		49.031	186
49.0696	175		49.0505	224
49.0891	206		49.07	192
49.1086	208		49.0895	200
49.1281	216		49.109	166
49.1475	184		49.1284	204
49.167	198		49.1479	190
49.1865	197		49.1674	162
49.206	219		49.1869	178
49.2255	185		49.2064	148
49.2449	219		49.2258	172
49.2644	213		49.2453	146
49.2839	175		49.2648	218
49.3034	194		49.2843	176
49.3229	187		49.3038	210
49.3423	193		49.3232	164
49.3618	199		49.3427	190
49.3813	209		49.3622	204
49.4008	221		49.3817	150
49.4203	206		49.4012	192
49.4397	202		49.4206	182
49.4592	184		49.4401	188
49.4787	177		49.4596	202
49.4982	194		49.4791	196
49.5176	204		49.4985	178
49.5371	220		49.518	166
49.5566	203		49.5375	160
49.5761	189		49.557	170
49.5956	179		49.5765	162
49.615	199		49.5959	168
49.6345	195		49.6154	130
49.654	212		49.6349	182
49.6735	179		49.6544	160
49.693	220		49.6739	190
49.7124	209		49.6933	204
49.7319	195		49.7128	184
49.7514	184		49.7323	186
49.7709	203		49.7518	170
49.7904	188		49.7713	194
49.8098	181		49.7907	150
49.8293	198		49.8102	190
49.8488	215		49.8297	150
49.8683	174		49.8492	174
49.8878	185		49.8687	214
49.9072	198		49.8881	166
49.9267	209		49.9076	148
49.9462	188		49.9271	160
49.9657	201		49.9466	180
49.9852	170		49.9661	158
50.0046	215		49.9855	182
50.0241	202		50.005	194
50.0436	187		50.0245	172
50.0631	184		50.044	184
50.0826	182		50.0635	194
50.102	197		50.0829	190
50.1215	195		50.1024	246
50.141	193		50.1219	218
50.1605	210		50.1414	212
50.18	185		50.1609	214
50.1994	189		50.1803	230
50.2189	180		50.1998	198
50.2384	222		50.2193	222
50.2579	196		50.2388	228
50.2774	181		50.2583	230
50.2968	207		50.2777	242
50.3163	190		50.2972	250
50.3358	213		50.3167	218
50.3553	197		50.3362	228
50.3748	168		50.3557	270
50.3942	197		50.3751	248
50.4137	189		50.3946	204
50.4332	198		50.4141	256
50.4527	193		50.4336	206
50.4722	202		50.4531	220
50.4916	195		50.4725	250
50.5111	184		50.492	200
50.5306	197		50.5115	236
50.5501	230		50.531	212
50.5696	203		50.5505	250
50.589	212		50.5699	232
50.6085	174		50.5894	184
50.628	201		50.6089	182
50.6475	180		50.6284	202
50.667	187		50.6479	172
50.6864	196		50.6673	176
50.7059	196		50.6868	152
50.7254	181		50.7063	166
50.7449	200		50.7258	216
50.7644	193		50.7452	180
50.7838	209		50.7647	174
50.8033	182		50.7842	142
50.8228	175		50.8037	142
50.8423	206		50.8232	150
50.8617	185		50.8426	156
50.8812	205		50.8621	196
50.9007	217		50.8816	188
50.9202	193		50.9011	202
50.9397	179		50.9206	132
50.9591	183		50.94	168
50.9786	187		50.9595	170
50.9981	206		50.979	206
51.0176	204		50.9985	146
51.0371	197		51.018	172
51.0565	172		51.0374	176
51.076	190		51.0569	180
51.0955	214		51.0764	178
51.115	195		51.0959	178
51.1345	194		51.1154	138
51.1539	188		51.1348	142
51.1734	155		51.1543	142
51.1929	184		51.1738	140
51.2124	185		51.1933	176
51.2319	181		51.2128	166
51.2513	174		51.2322	156
51.2708	209		51.2517	168
51.2903	176		51.2712	126
51.3098	188		51.2907	156
51.3293	177		51.3102	126
51.3487	150		51.3296	136
51.3682	183		51.3491	152
51.3877	175		51.3686	144
51.4072	210		51.3881	128
51.4267	183		51.4076	138
51.4461	194		51.427	216
51.4656	174		51.4465	166
51.4851	164		51.466	142
51.5046	163		51.4855	156
51.5241	177		51.505	154
51.5435	210		51.5244	158
51.563	187		51.5439	130
51.5825	187		51.5634	168
51.602	189		51.5829	146
51.6215	186		51.6024	148
51.6409	175		51.6218	150
51.6604	165		51.6413	154
51.6799	181		51.6608	204
51.6994	206		51.6803	176
51.7189	167		51.6998	196
51.7383	198		51.7192	180
51.7578	195		51.7387	180
51.7773	168		51.7582	168
51.7968	173		51.7777	152
51.8163	182		51.7972	136
51.8357	152		51.8166	178
51.8552	164		51.8361	150
51.8747	198		51.8556	186
51.8942	182		51.8751	180
51.9137	197		51.8946	176
51.9331	173		51.914	172
51.9526	169		51.9335	170
51.9721	212		51.953	182
51.9916	195		51.9725	190
52.0111	210		51.992	138
52.0305	192		52.0114	182
52.05	200		52.0309	168
52.0695	195		52.0504	164
52.089	177		52.0699	194
52.1084	223		52.0893	150
52.1279	181		52.1088	188
52.1474	169		52.1283	148
52.1669	154		52.1478	184
52.1864	172		52.1673	158
52.2058	178		52.1867	174
52.2253	173		52.2062	170
52.2448	193		52.2257	182
52.2643	194		52.2452	136
52.2838	208		52.2647	124
52.3032	188		52.2841	174
52.3227	194		52.3036	172
52.3422	193		52.3231	158
52.3617	202		52.3426	184
52.3812	205		52.3621	176
52.4006	178		52.3815	152
52.4201	176		52.401	170
52.4396	174		52.4205	176
52.4591	179		52.44	190
52.4786	192		52.4595	134
52.498	176		52.4789	176
52.5175	160		52.4984	140
52.537	181		52.5179	140
52.5565	193		52.5374	158
52.576	157		52.5569	176
52.5954	206		52.5763	142
52.6149	172		52.5958	136
52.6344	171		52.6153	156
52.6539	195		52.6348	168
52.6734	159		52.6543	154
52.6928	181		52.6737	142
52.7123	167		52.6932	146
52.7318	160		52.7127	150
52.7513	179		52.7322	132
52.7708	182		52.7517	152
52.7902	159		52.7711	132
52.8097	166		52.7906	150
52.8292	168		52.8101	148
52.8487	174		52.8296	184
52.8682	184		52.8491	154
52.8876	184		52.8685	148
52.9071	179		52.888	166
52.9266	179		52.9075	122
52.9461	157		52.927	140
52.9656	172		52.9465	130
52.985	175		52.9659	148
53.0045	174		52.9854	128
53.024	183		53.0049	154
53.0435	192		53.0244	154
53.063	180		53.0439	142
53.0824	173		53.0633	156
53.1019	185		53.0828	110
53.1214	169		53.1023	140
53.1409	160		53.1218	150
53.1604	183		53.1413	148
53.1798	190		53.1607	140
53.1993	175		53.1802	146
53.2188	194		53.1997	156
53.2383	204		53.2192	170
53.2578	183		53.2387	146
53.2772	165		53.2581	134
53.2967	194		53.2776	122
53.3162	165		53.2971	152
53.3357	203		53.3166	136
53.3552	187		53.336	144
53.3746	173		53.3555	138
53.3941	181		53.375	170
53.4136	210		53.3945	166
53.4331	177		53.414	140
53.4525	159		53.4334	184
53.472	184		53.4529	144
53.4915	181		53.4724	136
53.511	199		53.4919	162
53.5305	182		53.5114	150
53.5499	177		53.5308	150
53.5694	174		53.5503	126
53.5889	187		53.5698	158
53.6084	191		53.5893	128
53.6279	210		53.6088	164
53.6473	182		53.6282	130
53.6668	157		53.6477	148
53.6863	201		53.6672	142
53.7058	195		53.6867	166
53.7253	171		53.7062	156
53.7447	170		53.7256	138
53.7642	172		53.7451	128
53.7837	155		53.7646	154
53.8032	177		53.7841	168
53.8227	160		53.8036	166
53.8421	173		53.823	146
53.8616	183		53.8425	158
53.8811	178		53.862	118
53.9006	170		53.8815	164
[truncated: 1,905 more rows]

## Sheet: Fig.2l
HGAFs			LiCl@HGAFs
Voltage(V)	Current(mA)		Voltage(V)	Current(mA)
-0.1	-0.0086		-0.1	-0.00783
-0.099	-0.00855		-0.099	-0.00779
-0.098	-0.00849		-0.098	-0.00773
-0.097	-0.00837		-0.097	-0.00763
-0.096	-0.00832		-0.096	-0.00757
-0.095	-0.0082		-0.095	-0.00747
-0.094	-0.00815		-0.094	-0.00742
-0.093	-0.00802		-0.093	-0.00731
-0.092	-0.00797		-0.092	-0.00726
-0.091	-0.00785		-0.091	-0.00716
-0.09	-0.0078		-0.09	-0.0071
-0.089	-0.00768		-0.089	-0.007
-0.088	-0.00763		-0.088	-0.00695
-0.087	-0.0075		-0.087	-0.00684
-0.086	-0.00745		-0.086	-0.00679
-0.085	-0.00733		-0.085	-0.00669
-0.084	-0.00728		-0.084	-0.00663
-0.083	-0.00716		-0.083	-0.00653
-0.082	-0.00711		-0.082	-0.00648
-0.081	-0.00699		-0.081	-0.00637
-0.08	-0.00694		-0.08	-0.00632
-0.079	-0.00681		-0.079	-0.00622
-0.078	-0.00676		-0.078	-0.00616
-0.077	-0.00664		-0.077	-0.00606
-0.076	-0.00659		-0.076	-0.00601
-0.075	-0.00647		-0.075	-0.0059
-0.074	-0.00642		-0.074	-0.00585
-0.073	-0.0063		-0.073	-0.00575
-0.072	-0.00625		-0.072	-0.00569
-0.071	-0.00612		-0.071	-0.00559
-0.07	-0.00607		-0.07	-0.00554
-0.069	-0.00595		-0.069	-0.00543
-0.068	-0.0059		-0.068	-0.00538
-0.067	-0.00578		-0.067	-0.00527
-0.066	-0.00573		-0.066	-0.00522
-0.065	-0.00561		-0.065	-0.00512
-0.064	-0.00556		-0.064	-0.00506
-0.063	-0.00544		-0.063	-0.00496
-0.062	-0.00538		-0.062	-0.00491
-0.061	-0.00526		-0.061	-0.0048
-0.06	-0.00521		-0.06	-0.00475
-0.059	-0.00509		-0.059	-0.00465
-0.058	-0.00504		-0.058	-0.00459
-0.057	-0.00492		-0.057	-0.00449
-0.056	-0.00487		-0.056	-0.00444
-0.055	-0.00475		-0.055	-0.00433
-0.054	-0.0047		-0.054	-0.00428
-0.053	-0.00457		-0.053	-0.00418
-0.052	-0.00452		-0.052	-0.00413
-0.051	-0.0044		-0.051	-0.00402
-0.05	-0.00435		-0.05	-0.00397
-0.049	-0.00423		-0.049	-0.00386
-0.048	-0.00418		-0.048	-0.00381
-0.047	-0.00406		-0.047	-0.00371
-0.046	-0.00401		-0.046	-0.00365
-0.045	-0.00389		-0.045	-0.00355
-0.044	-0.00384		-0.044	-0.0035
-0.043	-0.00372		-0.043	-0.00339
-0.042	-0.00367		-0.042	-0.00334
-0.041	-0.00354		-0.041	-0.00324
-0.04	-0.00349		-0.04	-0.00318
-0.039	-0.00337		-0.039	-0.00308
-0.038	-0.00332		-0.038	-0.00303
-0.037	-0.0032		-0.037	-0.00292
-0.036	-0.00315		-0.036	-0.00287
-0.035	-0.00303		-0.035	-0.00277
-0.034	-0.00298		-0.034	-0.00271
-0.033	-0.00286		-0.033	-0.00261
-0.032	-0.00281		-0.032	-0.00256
-0.031	-0.00269		-0.031	-0.00245
-0.03	-0.00264		-0.03	-0.0024
-0.029	-0.00252		-0.029	-0.0023
-0.028	-0.00247		-0.028	-0.00224
-0.027	-0.00234		-0.027	-0.00214
-0.026	-0.00229		-0.026	-0.00208
-0.025	-0.00217		-0.025	-0.00198
-0.024	-0.00212		-0.024	-0.00193
-0.023	-0.002		-0.023	-0.00182
-0.022	-0.00195		-0.022	-0.00177
-0.021	-0.00183		-0.021	-0.00167
-0.02	-0.00178		-0.02	-0.00161
-0.019	-0.00166		-0.019	-0.00151
-0.018	-0.00161		-0.018	-0.00146
-0.017	-0.00148		-0.017	-0.00135
-0.016	-0.00143		-0.016	-0.0013
-0.015	-0.00131		-0.015	-0.0012
-0.014	-0.00126		-0.014	-0.00114
-0.013	-0.00114		-0.013	-0.00104
-0.012	-0.00109		-0.012	-0.000988297
-0.011	-0.000971614		-0.011	-0.000885485
-0.01	-0.000921911		-0.01	-0.000830925
-0.009	-0.000801083		-0.009	-0.000727708
-0.008	-0.000751437		-0.008	-0.000673822
-0.007	-0.0006298		-0.007	-0.000570971
-0.006	-0.000579591		-0.006	-0.000516914
-0.005	-0.000458106		-0.005	-0.000414028
-0.004	-0.000408777		-0.004	-0.000359982
-0.003	-0.000287577		-0.003	-0.000257185
-0.002	-0.000237951		-0.002	-0.000203436
-0.001	-0.000116457		-0.001	-0.000100317
0	-6.61365e-05		0	-4.50298e-05
0.001	5.62994e-05		0.001	5.90005e-05
0.002	0.000106569		0.002	0.000113351
0.003	0.000227749		0.003	0.000215925
0.004	0.000277053		0.004	0.000270023
0.005	0.000398228		0.005	0.000372506
0.006	0.000447863		0.006	0.000426252
0.007	0.000568691		0.007	0.000528563
0.008	0.000617811		0.008	0.000582535
0.009	0.000738489		0.009	0.000685552
0.01	0.00078764		0.01	0.000740221
0.011	0.000909037		0.011	0.000843175
0.012	0.000958983		0.012	0.000897235
0.013	0.00108		0.013	0.000999746
0.014	0.00113		0.014	0.00105
0.015	0.00125		0.015	0.00116
0.016	0.0013		0.016	0.00121
0.017	0.00142		0.017	0.00131
0.018	0.00147		0.018	0.00137
0.019	0.00159		0.019	0.00147
0.02	0.00164		0.02	0.00152
0.021	0.00176		0.021	0.00163
0.022	0.00181		0.022	0.00168
0.023	0.00193		0.023	0.00178
0.024	0.00198		0.024	0.00184
0.025	0.0021		0.025	0.00194
0.026	0.00215		0.026	0.00199
0.027	0.00227		0.027	0.0021
0.028	0.00232		0.028	0.00215
0.029	0.00244		0.029	0.00225
0.03	0.00249		0.03	0.00231
0.031	0.00261		0.031	0.00241
0.032	0.00266		0.032	0.00247
0.033	0.00278		0.033	0.00257
0.034	0.00283		0.034	0.00262
0.035	0.00295		0.035	0.00272
0.036	0.003		0.036	0.00278
0.037	0.00312		0.037	0.00288
0.038	0.00317		0.038	0.00294
0.039	0.00329		0.039	0.00304
0.04	0.00334		0.04	0.00309
0.041	0.00346		0.041	0.0032
0.042	0.00351		0.042	0.00325
0.043	0.00363		0.043	0.00335
0.044	0.00368		0.044	0.00341
0.045	0.0038		0.045	0.00351
0.046	0.00385		0.046	0.00356
0.047	0.00397		0.047	0.00367
0.048	0.00402		0.048	0.00372
0.049	0.00414		0.049	0.00382
0.05	0.00419		0.05	0.00388
0.051	0.00431		0.051	0.00398
0.052	0.00436		0.052	0.00403
0.053	0.00448		0.053	0.00414
0.054	0.00453		0.054	0.00419
0.055	0.00465		0.055	0.00429
0.056	0.0047		0.056	0.00435
0.057	0.00482		0.057	0.00445
0.058	0.00487		0.058	0.0045
0.059	0.00499		0.059	0.00461
0.06	0.00504		0.06	0.00466
0.061	0.00516		0.061	0.00476
0.062	0.00521		0.062	0.00482
0.063	0.00533		0.063	0.00492
0.064	0.00538		0.064	0.00498
0.065	0.0055		0.065	0.00508
0.066	0.00555		0.066	0.00513
0.067	0.00567		0.067	0.00523
0.068	0.00572		0.068	0.00529
0.069	0.00584		0.069	0.00539
0.07	0.00589		0.07	0.00544
0.071	0.00601		0.071	0.00555
0.072	0.00606		0.072	0.0056
0.073	0.00618		0.073	0.0057
0.074	0.00623		0.074	0.00576
0.075	0.00635		0.075	0.00586
0.076	0.0064		0.076	0.00592
0.077	0.00652		0.077	0.00602
0.078	0.00657		0.078	0.00607
0.079	0.00669		0.079	0.00617
0.08	0.00674		0.08	0.00623
0.081	0.00686		0.081	0.00633
0.082	0.0069		0.082	0.00639
0.083	0.00702		0.083	0.00649
0.084	0.00707		0.084	0.00654
0.085	0.00719		0.085	0.00665
0.086	0.00724		0.086	0.0067
0.087	0.00736		0.087	0.0068
0.088	0.00741		0.088	0.00686
0.089	0.00753		0.089	0.00696
0.09	0.00758		0.09	0.00701
0.091	0.0077		0.091	0.00712
0.092	0.00775		0.092	0.00717
0.093	0.00787		0.093	0.00727
0.094	0.00792		0.094	0.00733
0.095	0.00804		0.095	0.00743
0.096	0.00809		0.096	0.00749
0.097	0.00821		0.097	0.00759
0.098	0.00828		0.098	0.00765
0.099	0.00833		0.099	0.00771

## Sheet: Fig.3b
LiCl@GAFs			LiCl@HGAFs
time (min)	Cabs(g g-1)		time (min)	Cabs(g g-1)
0	0		0	0
1	0.08356		1	0.14865
2	0.29031		2	0.32432
4	0.40225		4	0.53716
5	0.47991		5	0.59628
6	0.52062		6	0.65203
7	0.56133		7	0.75
8	0.60578		8	0.80574
9	0.64221		9	0.85811
15	0.9068		15	1.19595
20	1.08302		25	1.60642
25	1.23299		30	1.81588
30	1.37118

## Sheet: Fig.3c
HGAF@LiCl-7%			HGAF@LiCl-5%			HGAF@LiCl-3%
time (min)	Cabs(g g-1)		time (min)	Cabs(g g-1)		time (min)	Cabs(g g-1)
0	0		0	0		0	0
1	0.08356		1	0.08824		1	0.07178
2	0.29031		2	0.16235		2	0.10149
3	0.35512		3	0.24588		3	0.12624
4	0.40225		4	0.32588		4	0.14604
5	0.47991		5	0.39412		5	0.16584
6	0.52062		6	0.45882		6	0.18317
7	0.56133		7	0.52588		7	0.19802
8	0.60578		8	0.58235		8	0.21287
9	0.64221		9	0.63882		9	0.2302
10	0.71077		10	0.69176		10	0.24505
15	0.9068		15	0.93059		15	0.30446
20	1.08302		20	1.12588		20	0.35891
25	1.23299		25	1.30118		25	0.41337
30	1.37118		30	1.43294		30	0.44802
60	2.05892		60	2.02235		60	0.63366
90	2.44563		90	2.37294		90	0.76238
120	2.78897		120	2.58118		120	0.84653
150	3.01875		150	2.77765		150	0.91832
180	3.33423		180	2.96118		180	0.9604
210	3.48848		210	3.09647		210	0.99257
240	3.66363		240	3.19647		240	1.0297
270	3.82378		270	3.30471		270	1.05446
300	3.95929		300	3.44118		300	1.06931
330	4.03482		330	3.48588		330	1.08663
360	4.14247		360	3.56471		360	1.10149

## Sheet: Fig.3d
90% Rh			60% RH			30% RH
time (min)	Cabs(g g-1)		time (min)	Cabs(g g-1)		time (min)	Cabs(g g-1)
0	0		0	0		0	0
1	0.08356		1	0.03348		1	0.01364
2	0.29031		2	0.06344		2	0.02387
3	0.35512		3	0.08811		3	0.03581
4	0.40225		4	0.11189		4	0.04263
5	0.47991		5	0.1348		5	0.05286
6	0.52062		6	0.15595		6	0.06138
7	0.56133		7	0.17709		7	0.07076
8	0.60578		8	0.19736		8	0.07843
9	0.64221		9	0.21586		9	0.08781
10	0.71077		10	0.23348		10	0.09633
15	0.9068		15	0.33304		15	0.13384
20	1.08302		20	0.43612		20	0.16368
25	1.23299		25	0.50044		25	0.185
30	1.37118		30	0.57093		30	0.20801
60	2.05892		60	0.92952		60	0.3231
90	2.44563		90	1.16916		90	0.43137
120	2.78897		120	1.24317		120	0.50639
150	3.01875		150	1.30749		150	0.56266
180	3.33423		180	1.35419		180	0.62745
210	3.48848		210	1.37885		210	0.63257
240	3.66363		240	1.38943		240	0.64109
270	3.82378		270	1.39471		270	0.65303
300	3.95929		300	1.39736		300	0.65814
330	4.03482		330	1.39912		330	0.65985
360	4.14247		360	1.4		360	0.65985

## Sheet: Fig.3e
	This work	PNIPAAm/Alg	Hydrogel	MIL-101(Cr)@GO	Y-shp-MOF-5	CaCl2@UiO-66	PAN/MIL@LiCl NFM
RH %	Cabs(g g-1)	Cabs(g g-1)	Cabs(g g-1)	Cabs(g g-1)	Cabs(g g-1)	Cabs(g g-1)	Cabs(g g-1)
30	0.6598	0.2	0.5
60	1.4	0.37					1.1
90	4.14	1	2.2	1.6	0.47	1.9	3.01

## Sheet: Fig.3f
HGAFs			LiCl@HAGFs
time(s)	temperature (℃)		time(s)	temperature (℃)
1	21.759		1	22.63
2	21.738		2	22.627
3	21.735		3	22.627
4	21.751		4	22.596
5	21.746		5	22.612
6	21.743		6	22.593
7	21.765		7	22.598
8	21.789		8	22.593
9	21.607		9	22.601
10	22.099		10	22.606
11	21.861		11	22.612
12	21.872		12	22.627
13	21.931		13	22.62
14	22.024		14	22.601
15	22.08		15	22.596
16	22.189		16	22.601
17	22.216		17	22.612
18	22.226		18	22.625
19	22.208		19	22.63
20	22.218		20	22.633
21	22.256		21	22.62
22	22.283		22	22.614
23	22.28		23	22.625
24	22.36		24	22.604
25	22.407		25	22.582
26	22.389		26	22.585
27	22.373		27	22.604
28	22.384		28	22.657
29	22.403		29	22.617
30	22.429		30	22.646
31	22.42		31	22.643
32	22.414		32	22.63
33	22.398		33	22.641
34	22.421		34	22.614
35	22.46		35	22.636
36	22.453		36	22.598
37	22.436		37	22.624
38	22.391		38	22.618
39	22.344		39	22.618
40	22.296		40	22.611
41	22.241		41	22.581
42	22.18		42	22.581
43	22.143		43	22.58
44	22.124		44	22.572
45	22.081		45	22.543
46	22.044		46	22.535
47	22.023		47	22.541
48	22.004		48	22.538
49	21.996		49	22.505
50	21.967		50	22.513
51	21.969		51	22.492
52	21.92		52	22.489
53	21.917		53	22.481
54	21.917		54	22.481
55	21.897		55	22.488
56	21.889		56	22.493
57	21.873		57	22.485
58	21.879		58	22.496
59	21.873		59	22.483
60	21.86		60	22.496
61	21.857		61	22.494
62	21.844		62	22.499
63	21.849		63	22.491
64	21.849		64	22.519
65	21.847		65	22.511
66	21.831		66	22.516
67	21.828		67	22.522
68	21.836		68	22.506
69	21.823		69	22.501
70	21.82		70	22.482
71	21.833		71	22.49
72	21.836		72	22.474
73	21.82		73	22.465
74	21.806		74	22.46
75	21.833		75	22.46
76	21.812		76	22.484
77	21.825		77	22.474
78	21.812		78	22.469
79	21.817		79	22.501
80	21.825		80	22.485
81	21.812		81	22.48
82	21.812		82	22.502
83	21.812		83	22.502
84	21.823		84	22.486
85	21.828		85	22.489
86	21.844		86	22.486
87	21.825		87	22.468
88	21.839		88	22.473
89	21.825		89	22.46
90	21.831		90	22.46
91	21.88		91	22.462
92	21.853		92	22.476
93	21.856		93	22.46
94	21.84		94	22.476
95	21.834		95	22.47
96	21.848		96	22.484
97	21.843		97	22.462
98	21.841		98	22.439
99	21.838		99	22.449
100	21.855		100	22.431
101	21.874		101	22.433
102	21.86		102	22.439
103	21.863		103	22.452
104	21.865		104	22.46
105	21.865		105	22.452
106	21.864		106	22.444
107	21.88		107	22.439
108	21.858		108	22.439
109	21.853		109	22.433
110	21.848		110	22.447
111	21.872		111	22.431
112	21.852		112	22.412
113	21.862		113	22.428
114	21.841		114	22.431
115	21.844		115	22.428
116	21.838		116	22.423
117	21.836		117	22.433
118	21.827		118	22.441
119	21.813		119	22.439
120	21.835		120	22.428
121	21.803		121	22.431
122	21.808		122	22.441
123	21.792		123	22.449
124	21.788		124	22.425
125	21.793		125	22.433
126	21.791		126	22.433
127	21.763		127	22.441
128	21.763		128	22.431
129	21.765		129	22.425
130	21.741		130	22.428
131	21.755		131	22.423
132	21.752		132	22.425
133	21.776		133	22.423
134	21.768		134	22.449
135	21.771		135	22.444
136	21.792		136	22.457
137	21.771		137	22.46
138	21.776		138	22.447
139	21.763		139	22.428
140	21.768		140	22.452
141	21.779		141	22.441
142	21.773		142	22.433
143	21.779		143	22.452
144	21.757		144	22.439
145	21.749		145	22.415
146	21.749		146	22.436
147	21.763		147	22.42
148	21.771		148	22.425
149	21.749		149	22.423
150	21.736		150	22.404
151	21.744		151	22.396
152	21.741		152	22.415
153	21.749		153	22.402
154	21.747		154	22.428
155	21.739		155	22.404
156	21.736		156	22.417
157	21.753		157	22.409
158	21.742		158	22.402
159	21.753		159	22.412
160	21.773		160	22.407
161	21.778		161	22.404
162	21.765		162	22.404
163	21.798		163	22.402
164	21.806		164	22.404
165	21.795		165	22.394
166	21.815		166	22.399
167	21.801		167	22.409
168	21.799		168	22.404
169	21.836		169	22.404
170	21.828		170	22.409
171	21.833		171	22.402
172	21.833		172	22.407
173	21.841		173	22.412
174	21.828		174	22.394
175	21.844		175	22.404
176	21.847		176	22.386
177	21.841		177	22.388
178	21.817		178	22.388
179	21.825		179	22.383
180	21.833		180	22.399
181	21.811		181	22.37
182	21.813		182	22.386
183	21.835		183	22.367
184	21.838		184	22.364
185	21.846		185	22.372
186	21.811		186	22.364
187	21.796		187	22.386
188	21.804		188	22.367
189	21.82		189	22.372
190	21.798		190	22.362
191	21.792		191	22.364
192	21.776		192	22.364
193	21.786		193	22.333
194	21.754		194	22.343
195	21.756		195	22.357
196	21.77		196	22.367
197	21.767		197	22.359
198	21.772		198	22.364
199	21.77		199	22.366
200	21.762		200	22.371
201	21.778		201	22.385
202	21.767		202	22.345
203	21.767		203	22.345
204	21.77		204	22.342
205	21.767		205	22.303
206	21.743		206	22.311
207	21.77		207	22.316
208	21.746		208	22.319
209	21.746		209	22.321
210	21.732		210	22.314
211	21.751		211	22.304
212	21.756		212	22.315
213	21.748		213	22.31
214	21.738		214	22.323
215	21.74		215	22.318
216	21.735		216	22.307
217	21.751		217	22.288
218	21.74		218	22.307
219	21.746		219	22.288
220	21.743		220	22.299
221	21.748		221	22.315
222	21.759		222	22.286
223	21.767		223	22.286
224	21.735		224	22.296
225	21.746		225	22.304
226	21.756		226	22.296
227	21.73		227	22.325
228	21.732		228	22.318
229	21.73		229	22.331
230	21.735		230	22.339
231	21.703		231	22.333
232	21.731		232	22.315
233	21.723		233	22.331
234	21.712		234	22.315
235	21.745		235	22.312
236	21.748		236	22.325
237	21.734		237	22.339
238	21.766		238	22.34
239	21.75		239	22.343
240	21.766		240	22.337
241	21.794		241	22.358
242	21.78		242	22.34
243	21.78		243	22.345
244	21.795		244	22.351
245	21.811		245	22.367
246	21.79		246	22.356
247	21.8		247	22.362
248	21.808		248	22.375
249	21.808		249	22.346
250	21.812		250	22.358
251	21.826		251	22.371
252	21.828		252	22.376
253	21.822		253	22.392
254	21.851		254	22.373
255	21.833		255	22.386
256	21.81		256	22.39
257	21.799		257	22.39
258	21.797		258	22.385
259	21.769		259	22.395
260	21.787		260	22.417
261	21.785		261	22.398
262	21.769		262	22.411
263	21.769		263	22.39
264	21.774		264	22.406
265	21.787		265	22.395
266	21.779		266	22.398
267	21.785		267	22.387
268	21.779		268	22.382
269	21.785		269	22.372
270	21.758		270	22.377
271	21.758		271	22.374
272	21.779		272	22.39
273	21.766		273	22.401
274	21.769		274	22.401
275	21.758		275	22.374
276	21.766		276	22.382
277	21.766		277	22.409
278	21.753		278	22.398
279	21.753		279	22.385
280	21.75		280	22.377
281	21.758		281	22.393
282	21.755		282	22.39
283	21.774		283	22.366
284	21.745		284	22.374
285	21.739		285	22.387
286	21.769		286	22.403
287	21.75		287	22.406
288	21.761		288	22.398
289	21.766		289	22.409
290	21.745		290	22.417
291	21.753		291	22.401
292	21.75		292	22.43
293	21.729		293	22.417
294	21.75		294	22.411
295	21.734		295	22.409
296	21.723		296	22.387
297	21.731		297	22.398
298	21.739		298	22.385
299	21.721		299	22.403
300	21.742		300	22.403
301	21.735		301	22.411
302	21.759		302	22.39
303	21.759		303	22.424
304	21.751		304	22.409
305	21.759		305	22.406
306	21.759		306	22.393
307	21.824		307	22.372
308	21.84		308	22.364
309	21.835		309	22.366
310	21.844		310	22.377
311	21.844		311	22.377
312	21.836		312	22.393
313	21.903		313	22.377
314	21.874		314	22.369
315	21.885		315	22.999
316	21.871		316	25.068
317	21.853		317	27.146
318	21.853		318	29.025
319	21.844		319	30.449
320	21.836		320	31.661
321	21.833		321	32.723
322	21.818		322	33.662
323	21.821		323	34.414
324	21.826		324	35.149
325	21.822		325	35.716
326	21.801		326	36.258
327	21.812		327	36.807
328	21.804		328	37.108
329	21.79		329	37.649
330	21.806		330	38.021
331	21.794		331	38.371
332	21.963		332	38.869
333	24.614		333	39.224
334	28.33		334	39.523
335	31.408		335	39.868
336	33.515		336	40.213
337	35.317		337	40.595
338	36.732		338	40.943
339	37.705		339	41.055
340	38.587		340	41.325
341	39.34		341	41.485
342	39.822		342	41.6
343	40.329		343	41.668
344	40.831		344	41.806
345	41.198		345	41.874
346	41.543		346	41.929
347	41.812		347	42.081
348	42.092		348	42.303
349	42.304		349	42.497
350	42.613		350	42.84
351	42.867		351	42.955
352	43.065		352	43.065
353	43.369		353	43.096
354	43.429		354	43.156
355	43.351		355	43.394
356	43.353		356	43.598
357	43.565		357	43.645
358	43.918		358	43.755
359	44.002		359	43.852
360	44.075		360	43.912
361	44.253		361	43.972
362	44.363		362	44.122
363	44.525		363	44.281
364	44.734		364	44.288
365	44.844		365	44.343
366	44.876		366	44.241
367	44.842		367	44.196
368	44.941		368	44.141
369	44.954		369	44.29
370	44.917		370	44.232
371	45.069		371	44.31
372	45.205		372	44.399
373	45.088		373	44.407
374	45.095		374	44.449
375	45.31		375	44.449
376	45.533		376	44.665
377	45.614		377	44.783
378	45.685		378	44.83
379	45.729		379	44.798
380	45.646		380	44.756
381	45.567		381	44.872
382	45.692		382	44.869
383	45.841		383	44.738
384	46.022		384	44.872
385	46.27		385	45.029
386	46.278		386	45.055
387	46.249		387	45.107
388	46.263		388	45.14
389	46.232		389	45.108
390	46.302		390	44.967
391	46.186		391	45.04
392	46.194		392	45.179
393	46.409		393	45.205
394	46.368		394	45.124
395	46.402		395	45.127
396	46.454		396	45.174
397	46.371		397	45.284
398	46.497		398	45.352
399	46.502		399	45.331
400	46.476		400	45.38
401	46.468		401	45.496
402	46.484		402	45.451
403	46.544		403	45.527
404	46.784		404	45.265
405	46.784		405	45.386
406	46.536		406	45.501
407	46.549		407	45.49
408	46.366		408	45.587
409	46.463		409	45.668
410	46.698		410	45.707
411	46.805		411	45.605
412	46.735		412	45.503
413	46.868		413	45.409
414	47.041		414	45.386
415	47.127		415	45.446
416	47.234		416	45.574
417	47.334		417	45.556
418	47.344		418	45.59
419	47.567		419	45.582
420	47.553		420	45.6
421	47.514		421	45.601
422	47.614		422	45.695
423	47.794		423	45.782
424	47.768		424	45.793
425	47.776		425	45.906
426	47.799		426	45.83
427	47.903		427	45.757
428	47.841		428	45.812
429	47.705		429	45.917
430	47.752		430	46.079
431	47.713		431	46.186
432	47.723		432	46.168
433	47.878		433	46.072
434	47.979		434	46.072
435	47.973		435	46.072
436	47.963		436	46.035
437	47.945		437	46.171
438	47.942		438	46.004
439	47.984		439	45.774
440	47.979		440	45.8
441	47.963		441	45.834
442	47.994		442	45.81
443	48.041		443	45.808
444	48.274		444	45.844
445	48.253		445	45.839
446	48.095		446	45.868
447	47.999		447	46.158
448	48.091		448	46.19
449	48.41		449	46.025
450	48.511		450	46.077
451	48.361		451	46.124
452	48.239		452	45.884
453	48.164		453	45.8
454	48.109		454	45.98
455	48.121		455	46.056
456	48.23		456	46.03
457	48.36		457	45.928
458	48.52		458	45.991
459	48.751		459	46.169
460	48.794		460	46.263
461	48.97		461	46.294
462	48.949		462	46.41
463	48.955		463	46.634
464	48.929		464	46.776
465	48.869		465	46.776
466	48.842		466	46.687
467	48.635		467	46.739
468	48.754		468	46.831
469	48.62		469	46.778
470	48.641		470	46.682
471	48.779		471	46.695
472	48.789		472	46.723
473	48.732		473	46.6
474	48.781		474	46.417
475	48.856		475	46.381
476	48.742		476	46.498
477	48.908		477	46.512
478	48.994		478	46.6
479	49.196		479	46.451
480	49.344		480	46.344
481	49.393		481	46.334
482	49.307		482	46.407
483	49.245		483	46.614
484	49.328		484	46.546
485	49.167		485	46.381
486	49.066		486	46.347
487	49.02		487	46.399
488	48.81		488	46.389
489	48.711		489	46.357
490	48.701		490	46.373
491	48.805		491	46.36
492	48.88		492	46.483
493	48.911		493	46.514
494	48.867		494	46.47
495	48.963		495	46.365
496	48.989		496	46.273
497	48.895		497	46.425
498	48.973		498	46.627
499	48.968		499	46.603
500	49.097		500	46.862
501	49.183		501	46.964
502	49.302		502	47.124
503	49.406		503	47.103
504	49.447		504	47.056
505	49.39		505	47.074
506	49.411		506	46.982
507	49.491		507	46.964
508	49.354		508	47.079
509	49.281		509	46.975
510	49.338		510	46.98
511	49.375		511	46.88
512	49.429		512	46.616
513	49.188		513	46.742
514	49.25		514	46.865
515	49.357		515	46.805
516	49.338		516	46.76
517	49.228		517	46.864
518	49.189		518	46.992
519	49.15		519	46.85
520	49.213		520	46.673
521	49.267		521	46.605
522	49.347		522	46.72
523	49.306		523	46.656
524	49.498		524	46.755
525	49.461		525	46.886
526	49.677		526	46.92
527	49.832		527	46.917
528	49.749		528	46.883
529	49.77		529	46.89
530	49.746		530	46.82
531	49.93		531	46.914
532	49.938		532	46.99
533	49.902		533	46.99
534	50.003		534	46.888
535	49.984		535	46.779
536	49.961		536	46.703
537	49.839		537	46.761
538	49.859		538	46.85
539	49.91		539	46.745
540	50.076		540	46.606
541	50.032		541	46.648
542	49.96		542	46.69
543	49.96		543	46.719
544	49.931		544	46.91
545	49.812		545	46.939
546	49.693		546	47.035
547	49.656		547	47.048
548	49.729		548	47.022
549	49.89		549	46.933
550	49.877		550	46.824
551	49.91		551	46.897
552	49.993		552	46.842
553	50.004		553	46.949
554	49.988		554	46.973
555	50.004		555	46.983
556	49.913		556	46.994
557	49.866		557	47.145
558	49.993		558	47.237
559	50.048		559	47.232
560	49.931		560	47.253
561	49.869		561	47.156
562	49.789		562	47.012
563	49.63		563	47.111
564	49.706		564	46.954
565	49.84		565	46.928
566	49.874		566	47.033
567	50.056		567	47.208
568	50.18		568	47.192
569	50.281		569	47.25
570	50.242		570	47.268
571	50.304		571	47.378
572	50.281		572	47.383
573	50.188		573	47.378
574	50.172		574	47.421
575	50.144		575	47.445
576	50.079		576	47.364
577	50.022		577	46.982
578	49.978		578	47.003
579	49.934		579	46.963
580	49.913		580	46.993
581	50.084		581	47.022
582	50.18		582	47.063
583	50.245		583	47.009
584	50.328		584	47.017
585	50.304		585	47.03
586	50.348		586	46.979
587	50.367		587	46.879
588	50.229		588	46.895
589	49.962		589	47.065
590	49.843		590	47.128
591	49.884		591	46.995
592	49.786		592	46.987
593	49.91		593	46.945
594	49.97		594	46.882
595	49.939		595	47.055
596	50.009		596	46.942
597	50.006		597	46.885
598	50.02		598	46.777
599	50.033		599	46.796
600	50.098		600	46.822
601	50.189		601	46.626
602	50.106		602	46.529
603	50.114		603	46.458
604	50.139		604	46.518
605	50.22		605	46.592
606	50.272		606	46.652
607	50.222		607	46.728
608	50.155		608	46.919
609	50.209		609	46.984
610	50.253		610	46.974
611	50.352		611	46.942
612	50.403		612	46.921
613	50.248		613	46.827
614	50.305		614	46.783
615	50.326		615	46.869
616	50.371		616	46.945
617	50.334		617	46.919
618	50.353		618	46.775
619	50.394		619	46.838
620	50.402		620	47.076
621	50.417		621	47.005
622	50.28		622	47.084
623	50.003		623	47.11
624	50.104		624	47
625	49.922		625	46.77
626	49.886		626	46.872
627	49.972		627	46.945
628	49.948		628	46.832
629	49.915		629	46.723
630	49.935		630	46.67
631	49.99		631	46.72
632	49.995		632	46.644
633	50.086		633	46.746
634	50.073		634	46.77
635	49.946		635	46.77
636	50.005		636	46.796
637	49.834		637	46.675
638	49.909		638	46.898
639	50.112		639	46.743
640	50.08		640	46.579
641	50.125		641	46.563
642	50.14		642	46.592
643	50.132		643	46.615
644	50.07		644	46.435
645	50.125		645	46.448
646	50.106		646	46.466
647	49.995		647	46.571
648	49.938		648	46.518
649	50.112		649	46.471
650	50.2		650	46.652
651	50.252		651	46.644
652	50.337		652	46.715
653	50.288		653	46.73
654	50.314		654	46.733
655	50.21		655	46.759
656	50.355		656	46.725
657	50.474		657	46.521
658	50.342		658	46.549
659	50.384		659	46.509
660	50.563		660	46.758
661	50.573		661	46.926
662	50.529		662	47.043
663	50.34		663	47.049
664	50.306		664	46.974
665	50.443		665	46.985
666	50.589		666	46.932
667	50.534		667	47.101
668	50.521		668	47.177
669	50.345		669	47.198
670	50.451		670	47.122
671	50.428		671	47.13
672	50.454		672	46.994
673	50.394		673	46.875
674	50.446		674	46.859
675	50.5		675	47.011
676	50.309		676	47.006
677	50.029		677	47.061
678	50.049		678	47.008
679	50.145		679	47.126
680	50.135		680	47.053
681	50.106		681	47.181
682	50.087		682	47.212
683	50.1		683	47.144
684	50.077		684	47.035
685	49.951		685	47.058
686	49.772		686	47.001
687	49.863		687	46.857
688	49.978		688	46.736
689	50.082		689	46.804
690	50.124		690	46.828
691	50.298		691	47.105
692	50.526		692	47.063
693	50.656		693	46.995
694	50.74		694	46.953
695	50.66		695	46.904
696	50.672		696	46.836
697	50.759		697	46.796
698	50.531		698	46.883
699	50.489		699	47.035
700	50.461		700	46.972
701	50.424		701	46.849
702	50.315		702	46.768
703	50.326		703	46.796
704	50.334		704	46.789
705	50.305		705	46.802
706	50.336		706	46.917
707	50.357		707	46.98
708	50.336		708	47.118
709	50.489		709	47.103
710	50.442		710	46.995
711	50.207		711	46.896
712	50.147		712	46.849
713	50.054		713	46.804
714	49.965		714	47.003
715	49.838		715	47.186
716	49.802		716	47.108
717	49.789		717	47.118
718	49.929		718	47.163
719	49.958		719	47.327
720	50.002		720	47.341
721	49.968		721	47.176
722	50.007		722	47.069
723	49.984		723	47.014
724	50.103		724	46.883
725	50.129		725	46.82
726	50.191		726	46.687
727	50.375		727	46.853
728	50.264		728	46.834
729	50.173		729	46.999
730	50.209		730	47.002
731	50.282		731	47.072
732	50.248		732	46.97
733	50.321		733	47.013
734	50.422		734	47.021
735	50.533		735	46.866
736	50.632		736	46.81
737	50.564		737	46.849
738	50.334		738	47.076
739	50.219		739	47.132
740	50.147		740	47.127
741	50.059		741	47.025
742	49.95		742	47.122
743	50.038		743	47.038
744	50.214		744	46.886
745	50.144		745	46.981
746	50.017		746	46.983
747	50.165		747	46.988
748	50.295		748	47.036
749	50.124		749	46.913
750	50.165		750	46.894
751	50.271		751	46.669
752	50.095		752	46.743
753	50.126		753	46.936
754	50.115		754	47.041
755	50.042		755	47.049
756	50.045		756	47.234
757	49.948		757	47.496
758	50.083		758	47.365
759	50.013		759	47.365
760	50.022		760	47.329
761	50.003		761	47.266
762	50.182		762	47.064
763	49.975		763	47.221
764	49.817		764	47.198
765	49.594		765	47.083
766	49.583		766	47.033
767	49.545		767	46.91
768	49.508		768	46.884
769	49.735		769	46.957
770	49.755		770	46.923
771	49.626		771	46.983
772	49.645		772	47.012
773	49.66		773	47.038
774	49.689		774	47.02
775	49.615		775	46.944
776	49.786		776	46.881
777	49.892		777	46.758
778	49.809		778	46.654
779	49.7		779	46.47
780	49.586		780	46.431
781	49.744		781	46.402
782	49.698		782	46.523
783	49.698		783	46.554
784	49.767		784	46.421
785	49.884		785	46.175
786	49.99		786	46.248
787	49.962		787	46.374
788	50.011		788	46.575
789	49.954		789	46.583
790	49.757		790	46.578
791	49.731		791	46.518
792	49.698		792	46.478
793	49.672		793	46.345
794	49.71		794	46.423
795	49.856		795	46.484
796	49.845		796	46.425
797	49.788		797	46.467
798	49.765		798	46.626
799	49.832		799	46.736
800	49.959		800	46.825
801	50.089		801	46.796
802	50.107		802	46.858
803	50.299		803	46.934
804	50.395		804	46.738
805	50.413		805	46.718
806	50.294		806	46.846
807	50.104		807	46.768
808	50.027		808	46.826
809	50.032		809	46.891
810	49.993		810	46.802
811	49.882		811	46.89
812	49.804		812	46.733
813	49.848		813	46.748
814	49.905		814	46.482
815	50.047		815	46.416
816	50.019		816	46.537
817	50.003		817	46.73
818	49.98		818	46.976
819	49.996		819	47.151
820	50.029		820	46.992
821	50.011		821	46.918
822	50.079		822	47.01
823	50.18		823	47.062
824	50.257		824	47.112
825	50.335		825	47.245
826	50.338		826	47.193
827	50.379		827	47.041
828	50.338		828	47.052
829	50.347		829	47.089
830	50.194		830	47.102
831	50.007		831	47.075
832	50.03		832	47.07
833	50.172		833	46.952
834	50.18		834	46.83
835	50.233		835	46.678
836	50.238		836	46.675
837	50.36		837	46.699
838	50.311		838	46.853
839	50.275		839	46.895
840	50.187		840	46.963
841	50.175		841	46.934
842	50.18		842	46.864
843	50.237		843	46.746
844	50.429		844	46.599
845	50.431		845	46.523
846	50.607		846	46.597
847	50.712		847	46.364
848	50.774		848	46.518
849	50.671		849	46.492
850	50.482		850	46.304
851	50.443		851	46.427
852	50.477		852	46.463
853	50.212		853	46.699
854	50.15		854	46.929
855	50.036		855	46.997
856	50.013		856	46.845
857	50.176		857	46.605
858	50.345		858	46.5
859	50.433		859	46.531
860	50.456		860	46.531
861	50.365		861	46.557
862	50.098		862	46.67
863	50.062		863	46.835
864	50.135		864	46.814
865	50.22		865	46.735
866	50.378		866	46.798
867	50.324		867	46.869
868	50.259		868	46.769
869	50.396		869	46.709
870	50.316		870	46.699
871	50.308		871	46.707
872	50.259		872	46.73
873	50.163		873	46.45
874	50.231		874	46.417
875	50.303		875	46.433
876	50.119		876	46.399
877	49.951		877	46.35
878	49.907		878	46.431
879	49.787		879	46.471
880	49.852		880	46.508
881	50.124		881	46.568
882	50.438		882	46.429
883	50.663		883	46.483
884	50.627		884	46.535
885	50.739		885	46.642
886	50.674		886	46.517
887	50.697		887	46.595
888	50.752		888	46.684
889	50.757		889	46.459
890	50.746		890	46.404
891	50.695		891	46.177
892	50.578		892	46.127
893	50.319		893	46.153
894	50.295		894	45.881
895	50.275		895	45.554
896	50.249		896	45.52
897	50.342		897	45.549
898	50.43		898	45.572
899	50.324		899	45.677
900	50.345		900	45.784
901	50.459		901	45.714
902	50.534		902	45.483
903	50.557		903	45.622
904	50.546		904	45.687
905	50.494		905	45.745
906	50.398		906	45.711
907	50.432		907	45.711
908	50.489		908	45.813
909	50.437		909	46.02
910	50.275		910	46.124
911	50.373		911	46.02
912	50.314		912	46.148
913	50.342		913	46.224
914	50.358		914	46.143
915	50.397		915	46.111
916	50.489		916	46.122
917	50.427		917	46.048
918	50.375		918	46.03
919	50.314		919	46.075
920	50.542		920	46.132
921	50.441		921	46.09
922	50.4		922	45.541
923	50.309		923	45.36
924	50.353		924	45.627
925	50.282		925	45.826
926	50.269		926	45.986
927	50.092		927	45.978
928	49.927		928	45.831
929	50.101		929	45.792
930	50.163		930	45.465
931	50.353		931	45.345
932	50.41		932	45.23
933	50.625		933	45.067
934	50.541		934	45.107
935	50.248		935	45.07
936	49.854		936	44.74
937	49.786		937	44.835
938	49.729		938	44.926
939	49.75		939	45.081
940	49.576		940	45.132
941	49.698		941	45.265
942	49.721		942	45.451
943	49.623		943	45.496
944	49.584		944	45.328
945	49.146		945	45.307
946	49.206		946	45.237
947	49.291		947	45.32
948	49.182		948	45.436
949	49.172		949	45.734
950	49.185		950	46.034
951	49.247		951	45.893
952	49.245		952	46.11
953	49.11		953	46.191
954	48.905		954	46.139
955	48.851		955	45.872
956	48.672		956	45.867
957	48.477		957	45.768
958	48.387		958	45.709
959	48.361		959	45.748
960	48.286		960	45.795
961	48.322		961	45.827
962	48.589		962	45.913
963	48.184		963	45.751
964	48.164		964	45.63
965	47.834		965	45.659
966	47.539		966	45.855
967	47.858		967	45.848
968	48.037		968	45.568
969	48.218		969	45.665
970	48.099		970	45.612
971	48.125		971	45.623
972	48.07		972	45.594
973	48.19		973	45.678
974	48.355		974	45.576
975	48.467		975	45.445
976	48.498		976	45.356
977	48.462		977	45.335
978	48.366		978	45.351
979	48.226		979	45.327
980	48.343		980	45.51
981	48.361		981	45.463
982	48.243		982	45.502
983	48.173		983	45.317
984	48.214		984	45.45
985	48.343		985	45.651
986	48.348		986	45.712
987	48.156		987	45.884
988	47.958		988	45.876
989	47.737		989	45.929
990	47.829		990	45.889
991	47.956		991	45.814
992	47.661		992	45.753
993	47.826		993	45.777
994	48.037		994	45.997
995	48.203		995	46.028
996	48.045		996	46.007
997	48.017		997	46.012
998	48.198		998	45.801
999	48.462		999	45.539
1000	48.527		1000	45.555
1001	48.696		1001	45.591
1002	48.761		1002	45.675
1003	48.68		1003	45.838
1004	48.517		1004	45.888
1005	48.31		1005	45.883
1006	48.334		1006	45.786
1007	48.225		1007	45.653
1008	48.42		1008	45.802
1009	48.544		1009	45.799
1010	48.536		1010	45.713
1011	48.507		1011	45.438
1012	48.553		1012	45.66
1013	48.415		1013	45.794
1014	48.034		1014	45.83
1015	48.052		1015	45.865
1016	48.104		1016	45.902
1017	48.156		1017	45.939
1018	48.246		1018	45.967
1019	48.155		1019	45.907
1020	48.329		1020	45.499
1021	48.368		1021	45.62
1022	48.381		1022	45.808
1023	48.365		1023	45.652
1024	48.471		1024	45.691
1025	48.515		1025	45.879
1026	48.684		1026	45.772
1027	48.806		1027	45.825
1028	48.679		1028	45.98
1029	48.251		1029	45.982
1030	47.841		1030	46.061
1031	47.805		1031	46.241
1032	47.744		1032	46.011
1033	47.734		1033	46.029
1034	47.703		1034	46.089
1035	47.627		1035	46.228
1036	47.632		1036	46.254
1037	47.94		1037	46.322
1038	48.041		1038	46.479
1039	47.973		1039	46.531
1040	47.883		1040	46.445
1041	47.927		1041	46.33
1042	48.225		1042	46.249
1043	48.425		1043	46.223
1044	48.611		1044	46.173
1045	48.839		1045	46.183
1046	48.886		1046	46.299
1047	48.831		1047	46.364
1048	48.655		1048	46.432
1049	48.725		1049	46.317
1050	48.774		1050	46.354
1051	48.692		1051	46.309
1052	48.575		1052	46.27
1053	48.663		1053	46.275
1054	48.585		1054	46.202
1055	48.634		1055	46.165
1056	48.471		1056	46.074
1057	48.44		1057	46.129
1058	48.52		1058	46.168
1059	48.409		1059	46.139
1060	48.347		1060	46.207
1061	48.134		1061	46.157
1062	47.828		1062	45.974
1063	47.94		1063	45.888
1064	47.968		1064	45.93
1065	48.248		1065	45.87
1066	48.221		1066	45.675
1067	48.302		1067	45.675
1068	48.436		1068	45.481
1069	48.412		1069	45.416
1070	48.332		1070	45.531
1071	48.394		1071	45.536
1072	48.527		1072	45.57
1073	48.499		1073	45.654
1074	48.706		1074	45.793
1075	48.808		1075	45.823
1076	48.875		1076	46.008
1077	48.852		1077	46.205
1078	48.607		1078	46.142
1079	48.503		1079	46.186
1080	48.57		1080	46.257
1081	48.399		1081	46.266
1082	48.589		1082	46.253
1083	48.729		1083	46.225
1084	48.744		1084	46.072
1085	48.7		1085	46.051
1086	48.638		1086	46.048
1087	48.557		1087	46.006
1088	48.379		1088	45.993
1089	48.21		1089	46.148
1090	48.265		1090	46.223
1091	48.187		1091	46.205
1092	48.309		1092	46.048
1093	48.312		1093	46.032
1094	48.333		1094	45.97
1095	48.38		1095	46.004
1096	48.24		1096	45.977
1097	48.142		1097	45.991
1098	48.103		1098	46.038
1099	48.195		1099	46.132
1100	48.254		1100	45.943
1101	48.096		1101	45.975
1102	48.19		1102	45.998
1103	48.04		1103	45.912
1104	47.996		1104	45.81
1105	47.757		1105	45.875
1106	47.83		1106	45.899
1107	47.731		1107	45.719
1108	47.717		1108	45.69
1109	47.757		1109	45.572
1110	47.835		1110	45.543
1111	47.812		1111	45.585
1112	47.905		1112	45.598
1113	47.975		1113	45.538
1114	48.151		1114	45.582
1115	48.11		1115	45.616
1116	48.291		1116	45.533
1117	48.356		1117	45.669
1118	48.084		1118	45.616
1119	48.017		1119	45.528
1120	48.276		1120	45.3
1121	48.144		1121	45.289
1122	48.159		1122	45.407
1123	48.009		1123	45.35
1124	47.9		1124	45.457
1125	47.594		1125	45.572
1126	47.607		1126	45.609
1127	47.892		1127	45.685
1128	47.764		1128	45.839
1129	47.479		1129	45.852
1130	47.333		1130	45.849
1131	47.414		1131	45.899
1132	47.628		1132	45.826
1133	47.566		1133	45.632
1134	47.67		1134	45.548
1135	47.858		1135	45.585
1136	47.957		1136	45.48
1137	47.952		1137	45.405
1138	47.694		1138	45.507
1139	47.952		1139	45.692
1140	47.785		1140	45.768
1141	47.985		1141	45.611
1142	48.258		1142	45.726
1143	48.683		1143	45.771
1144	48.695		1144	45.933
1145	48.583		1145	46.087
1146	48.746		1146	46.15
1147	48.928		1147	46.187
1148	48.868		1148	46.066
1149	48.98		1149	45.917
1150	48.955		1150	45.852
1151	48.787		1151	45.839
1152	48.484		1152	46.001
1153	48.506		1153	46.124
1154	48.63		1154	46.168
1155	48.581		1155	46.119
1156	48.4		1156	46.064
1157	48.179		1157	45.998
1158	48.254		1158	46.082
1159	48.232		1159	45.988
1160	48.359		1160	45.915
1161	48.559		1161	45.985
1162	48.429		1162	46.119
1163	48.207		1163	46.072
1164	48.048		1164	45.962
1165	47.828		1165	45.937
1166	48.028		1166	46.021
1167	48.004		1167	46.117
1168	48.004		1168	46.114
1169	48.02		1169	46.104
1170	47.994		1170	46.298
1171	48.077		1171	46.359
1172	48.02		1172	46.351
1173	47.859		1173	46.393
1174	47.721		1174	46.464
1175	47.794		1175	46.606
1176	47.606		1176	46.598
1177	47.454		1177	46.679
1178	47.671		1178	46.687
1179	48.028		1179	46.663
1180	48.062		1180	46.685
1181	47.933		1181	46.575
1182	47.806		1182	46.586
1183	47.364		1183	46.468
1184	47.286		1184	46.258
1185	47.171		1185	46.096
1186	47.378		1186	45.785
1187	47.284		1187	45.285
1188	47.224		1188	45.413
1189	47.192		1189	45.481
1190	47.145		1190	45.539
1191	47.122		1191	45.56
1192	47.48		1192	45.604
1193	47.736		1193	45.657
1194	48.017		1194	45.654
1195	48.155		1195	45.589
1196	48.103		1196	45.476
1197	47.916		1197	45.4
1198	47.858		1198	45.395
1199	47.615		1199	45.345
1200	47.769		1200	45.437
1201	47.617		1201	45.442
1202	47.695		1202	45.599
1203	47.766		1203	45.542
1204	47.886		1204	45.665
1205	47.87		1205	45.699
1206	47.761		1206	45.78
1207	47.69		1207	45.822
1208	47.572		1208	45.819
1209	47.512		1209	45.738
1210	47.489		1210	45.754
1211	47.463		1211	45.788
1212	47.544		1212	45.958
1213	47.397		1213	45.856
1214	47.225		1214	45.644
1215	47.075		1215	45.597
1216	47.091		1216	45.79
1217	47.248		1217	45.939
1218	47.243		1218	45.898
1219	47.572		1219	45.827
1220	47.703		1220	45.73
1221	47.583		1221	45.688
1222	47.727		1222	45.705
1223	47.847		1223	45.708
1224	47.85		1224	45.721
1225	47.821		1225	45.686
1226	47.648		1226	45.722
1227	47.538		1227	45.639
1228	47.672		1228	45.559
1229	47.763		1229	45.543
1230	46.484		1230	45.591
1231	43.005		1231	45.695
1232	39.934		1232	45.572
1233	37.454		1233	45.512
1234	35.461		1234	45.524
1235	33.78		1235	45.608
1236	32.438		1236	45.725
1237	31.32		1237	45.796
1238	30.317		1238	45.712
1239	29.504		1239	45.671
1240	28.794		1240	45.673
1241	28.233		1241	45.814
1242	27.764		1242	45.809
1243	27.325		1243	45.799
1244	26.885		1244	45.759
1245	26.568		1245	45.877
1246	26.261		1246	45.631
1247	25.98		1247	44.015
1248	25.75		1248	42.155
1249	25.512		1249	40.313
1250	25.321		1250	38.704
1251	25.147		1251	37.216
1252	25.022		1252	36.025
1253	24.869		1253	34.925
1254	24.752		1254	33.93
1255	24.63		1255	33.168
1256	24.501		1256	32.445
1257	24.408		1257	31.757
1258	24.308		1258	31.146
1259	24.228		1259	30.643
1260	24.165		1260	30.18
1261	24.083		1261	29.775
1262	24.019		1262	29.412
1263	23.948		1263	29.042
1264	23.889		1264	28.7
1265	23.813		1265	28.433
1266	23.723		1266	28.181
1267	23.683		1267	27.93
1268	23.614		1268	27.66
1269	23.582		1269	27.451
1270	23.532		1270	27.229
1271	23.508		1271	26.985
1272	23.516		1272	26.816
1273	23.474		1273	26.628
1274	23.45		1274	26.45
1275	23.431		1275	26.337
1276	23.392		1276	26.202
1277	23.36		1277	26.077
1278	23.328		1278	25.979
1279	23.289		1279	25.85
1280	23.257		1280	25.701
1281	23.212		1281	25.609
1282	23.185		1282	25.514
1283	23.172		1283	25.421
1284	23.111		1284	25.334
1285	23.115		1285	25.251
1286	23.104		1286	25.18
1287	23.094		1287	25.114
1288	23.109		1288	25.05
1289	23.072		1289	24.968
1290	23.046		1290	24.913
1291	23.073		1291	24.86
1292	23.06		1292	24.78
1293	23.052		1293	24.727
1294	23.024		1294	24.661
1295	23.021		1295	24.624
1296	23.016		1296	24.553
1297	23.054		1297	24.537
1298	23.033		1298	24.479
1299	23.017		1299	24.426
1300	23.041		1300	24.381
1301	23.035		1301	24.344
1302	23.022		1302	24.307
1303	23.025		1303	24.267
1304	22.998		1304	24.251
1305	22.953		1305	24.225
1306	22.959		1306	24.18
1307	22.948		1307	24.143
1308	22.937		1308	24.098
1309	22.922		1309	24.066
1310	22.927		1310	24.029
1311	22.89		1311	23.978
1312	22.895		1312	23.965
1313	22.908		1313	23.947
1314	22.885		1314	23.941
1315	22.874		1315	23.907
1316	22.837		1316	23.891
1317	22.813		1317	23.875
1318	22.8		1318	23.841
1319	22.8		1319	23.83
1320	22.808		1320	23.833
1321	22.808		1321	23.796
1322	22.797		1322	23.798
1323	22.826		1323	23.777
1324	22.826		1324	23.767
1325	22.824		1325	23.748
1326	22.834		1326	23.751
1327	22.824		1327	23.765
1328	22.84		1328	23.736
1329	22.848		1329	23.72
1330	22.835		1330	23.748
1331	22.84		1331	23.732
1332	22.816		1332	23.724
1333	22.81		1333	23.718
1334	22.794		1334	23.697
1335	22.802		1335	23.705
1336	22.808		1336	23.705
1337	22.795		1337	23.7
1338	22.795		1338	23.708
1339	22.798		1339	23.7
1340	22.779		1340	23.692
1341	22.769		1341	23.681
1342	22.766		1342	23.676
1343	22.761		1343	23.694
1344	22.734		1344	23.679
1345	22.726		1345	23.677
1346	22.719		1346	23.645
1347	22.716		1347	23.651
1348	22.716		1348	23.667
1349	22.692		1349	23.657
1350	22.679		1350	23.649
1351	22.684		1351	23.638
1352	22.668		1352	23.665
1353	22.66		1353	23.652
1354	22.655		1354	23.617
1355	22.65		1355	23.638
1356	22.644		1356	23.63
1357	22.631		1357	23.622
1358	22.652		1358	23.604
1359	22.636		1359	23.604
1360	22.636		1360	23.622
1361	22.674		1361	23.62
1362	22.687		1362	23.633
1363	22.671		1363	23.614
1364	22.679		1364	23.606
1365	22.692		1365	23.59
1366	22.695		1366	23.585
1367	22.676		1367	23.606
1368	22.681		1368	23.609
1369	22.642		1369	23.596
1370	22.644		1370	23.593
1371	22.642		1371	23.588
1372	22.605		1372	23.567
1373	22.615		1373	23.543
1374	22.631		1374	23.54
1375	22.61		1375	23.532
1376	22.613		1376	23.535
1377	22.607		1377	23.535
1378	22.602		1378	23.512
1379	22.581		1379	23.512
1380	22.591		1380	23.494
1381	22.578		1381	23.469
1382	22.554		1382	23.466
1383	22.552		1383	23.461
1384	22.525		1384	23.444
1385	22.541		1385	23.425
1386	22.525		1386	23.441
1387	22.544		1387	23.444
1388	22.517		1388	23.436
1389	22.539		1389	23.438
1390	22.515		1390	23.444
1391	22.515		1391	23.438
1392	22.504		1392	23.407
1393	22.536		1393	23.408
1394	22.523		1394	23.405
1395	22.517		1395	23.398
1396	22.515		1396	23.42
1397	22.525		1397	23.394
1398	22.525		1398	23.415
1399	22.539		1399	23.386
1400	22.539		1400	23.373
1401	22.536		1401	23.365
1402	22.517		1402	23.377
1403	22.523		1403	23.353
1404	22.509		1404	23.337
1405	22.515		1405	23.321
1406	22.486		1406	23.318
1407	22.472		1407	23.321
1408	22.483		1408	23.295
1409	22.48		1409	23.289
1410	22.488		1410	23.25
1411	22.451		1411	23.255
1412	22.486		1412	23.244
1413	22.494		1413	23.239
1414	22.475		1414	23.223
1415	22.483		1415	23.199
1416	22.462		1416	23.21
1417	22.451		1417	23.191
1418	22.462		1418	23.184
1419	22.464		1419	23.168
1420	22.466		1420	23.139
1421	22.452		1421	23.139
1422	22.458		1422	23.115
1423	22.452		1423	23.104
1424	22.423		1424	23.078
1425	22.447		1425	23.056
1426	22.435		1426	23.017
1427	22.445		1427	23.006
1428	22.443		1428	22.959
1429	22.459		1429	22.9
1430	22.43		1430	22.884
1431	22.422		1431	22.874
1432	22.455		1432	22.874
1433	22.426		1433	22.876
1434	22.431		1434	22.89
1435	22.466		1435	22.89
1436	22.434		1436	22.887
1437	22.415		1437	22.874
1438	22.414		1438	22.834
1439	22.417		1439	22.845
1440	22.414		1440	22.834
1441	22.397		1441	22.824
1442	22.381		1442	22.813
1443	22.389		1443	22.8
1444	22.387		1444	22.808
1445	22.381		1445	22.81
1446	22.379		1446	22.81
1447	22.399		1447	22.765
1448	22.383		1448	22.739
1449	22.377		1449	22.739
1450	22.403		1450	22.72
1451	22.395		1451	22.675
1452	22.374		1452	22.67
1453	22.371		1453	22.678
1454	22.374		1454	22.67
1455	22.387		1455	22.659
1456	22.355		1456	22.665
1457	22.334		1457	22.667
1458	22.35		1458	22.686
1459	22.326		1459	22.683
1460	22.347		1460	22.649
1461	22.331		1461	22.673
1462	22.331		1462	22.678
1463	22.315		1463	22.704
1464	22.323		1464	22.71
1465	22.31		1465	22.712
1466	22.302		1466	22.667
1467	22.31		1467	22.622
1468	22.291		1468	22.617
1469	22.305		1469	22.646
1470	22.31		1470	22.614
1471	22.276		1471	22.62
1472	22.27		1472	22.614
1473	22.276		1473	22.625
1474	22.276		1474	22.628
1475	22.278		1475	22.657
1476	22.26		1476	22.654
1477	22.262		1477	22.646
1478	22.26		1478	22.646
1479	22.307		1479	22.641
1480	22.284		1480	22.63
1481	22.278		1481	22.628
1482	22.31		1482	22.63
1483	22.294		1483	22.636
1484	22.313		1484	22.63
1485	22.31		1485	22.622
1486	22.294		1486	22.652
1487	22.318		1487	22.638
1488	22.299		1488	22.62
1489	22.297		1489	22.612
1490	22.299		1490	22.593
1491	22.299		1491	22.532
1492	22.299		1492	22.474
1493	22.289		1493	22.419
1494	22.284		1494	22.395
1495	22.291		1495	22.413
1496	22.27		1496	22.419
1497	22.273		1497	22.466
1498	22.278		1498	22.472
1499	22.265		1499	22.479
1500	22.276		1500	22.482
1501	22.278		1501	22.501
1502	22.268		1502	22.543
1503	22.268		1503	22.556
1504	22.249		1504	22.535
1505	22.254		1505	22.538
1506	22.233		1506	22.514
1507	21.776		1507	22.506
1508	21.8		1508	22.511
1509	21.8		1509	22.485
1510	21.803		1510	22.469
1511	21.795		1511	22.477
1512	21.766		1512	22.45
1513	21.772		1513	22.485
1514	21.751		1514	22.474
1515	21.759		1515	22.503
1516	21.718		1516	22.493
1517	21.71		1517	22.514
1518	21.71		1518	22.509
1519	21.695		1519	22.501
1520	21.668		1520	22.487
1521	21.703		1521	22.487
1522	21.686		1522	22.503
1523	21.683		1523	22.487
1524	21.686		1524	22.477
1525	21.699		1525	22.485
1526	21.686		1526	22.479
1527	21.699		1527	22.495
1528	21.697		1528	22.49
1529	21.691		1529	22.485
1530	21.683		1530	22.495
1531	21.686		1531	22.517
1532	21.686		1532	22.517
1533	21.689		1533	22.501
1534	21.667		1534	22.519
1535	21.678		1535	22.506
1536	21.673		1536	22.511
1537	21.675		1537	22.506
1538	21.702		1538	22.474
1539	21.675		1539	22.458
1540	21.683		1540	22.493
1541	21.667		1541	22.493
1542	21.654		1542	22.517
1543	21.681		1543	22.532
1544	21.659		1544	22.511
1545	21.662		1545	22.524
1546	21.667		1546	22.548
1547	21.673		1547	22.556
1548	21.673		1548	22.54
1549	21.681		1549	22.546
1550	21.662		1550	22.538
1551	21.683		1551	22.538
1552	21.683		1552	22.572
1553	21.667		1553	22.548
1554	21.675		1554	22.551
1555	21.689		1555	22.575
1556	21.689		1556	22.604
1557	21.667		1557	22.548
1558	21.7		1558	22.571
1559	21.7		1559	22.539
1560	21.687		1560	22.534
1561	21.711		1561	22.552
1562	21.73		1562	22.549
1563	21.746		1563	22.536
1564	21.769		1564	22.575
1565	21.777		1565	22.559
1566	21.791		1566	22.583
1567	21.861		1567	22.6
1568	21.896		1568	22.571
1569	21.917		1569	22.563
1570	21.968		1570	22.568
1571	21.946		1571	22.565
1572	21.968		1572	22.56
1573	21.938		1573	22.563
1574	21.957		1574	22.571
1575	21.941		1575	22.539
1576	21.914		1576	22.549
1577	21.922		1577	22.528
1578	21.917		1578	22.544
1579	21.928		1579	22.53
1580	21.912		1580	22.525
1581	21.904		1581	22.538
1582	21.898		1582	22.511
1583	21.88		1583	22.506
1584	21.888		1584	22.495
1585	21.861		1585	22.478
1586	21.85		1586	22.484
1587	21.848		1587	22.452
1588	21.836		1588	22.468
1589	21.812		1589	22.47
1590	21.812		1590	22.476
1591	21.795		1591	22.478
1592	21.8		1592	22.481
1593	21.789		1593	22.481
1594	21.784		1594	22.476
1595	21.789		1595	22.465
1596	21.792		1596	22.476
1597	21.779		1597	22.452
1598	21.784		1598	22.486
1599	21.765		1599	22.497
1600	21.771		1600	22.481
1601	21.76		1601	22.455
1602	21.754		1602	22.486
1603	21.776		1603	22.44
1604	21.754		1604	22.414
1605	21.754		1605	22.435
1606	21.712		1606	22.419
1607	21.685		1607	22.427
1608	21.68		1608	22.435
1609	21.69		1609	22.423
1610	21.682		1610	22.431
1611	21.685		1611	22.431
1612	21.693		1612	22.42
1613	21.688		1613	22.407
1614	21.672		1614	22.442
1615	21.68		1615	22.412
1616	21.698		1616	22.436
1617	21.677		1617	22.452
1618	21.68		1618	22.442
1619	21.677		1619	22.449
1620	21.69		1620	22.436
1621	21.685		1621	22.457
1622	21.68		1622	22.444
1623	21.693		1623	22.457
1624	21.685		1624	22.457
1625	21.701		1625	22.481
1626	21.693		1626	22.479
1627	21.705		1627	22.484
1628	21.734		1628	22.492
1629	21.718		1629	22.489
1630	21.748		1630	22.492
1631	21.743		1631	22.492
1632	21.754		1632	22.487
1633	21.765		1633	22.465
1634	21.792		1634	22.442
1635	21.765		1635	22.447
1636	21.793		1636	22.471
1637	21.801		1637	22.481
1638	21.796		1638	22.479
1639	21.812		1639	22.452
1640	21.817		1640	22.455
1641	21.825		1641	22.46
1642	21.849		1642	22.487
1643	21.862		1643	22.487
1644	21.849		1644	22.492
1645	21.862		1645	22.5
1646	21.841		1646	22.502
1647	21.82		1647	22.494
1648	21.821		1648	22.508
1649	21.81		1649	22.502
1650	21.821		1650	22.524
1651	21.777		1651	22.5
1652	21.777		1652	22.524
1653	21.769		1653	22.521
1654	21.755		1654	22.518
1655	21.757		1655	22.532
1656	21.752		1656	22.539
1657	21.719		1657	22.539
1658	21.737		1658	22.526
1659	21.729		1659	22.55
1660	21.719		1660	22.534
1661	21.721		1661	22.537
1662	21.7		1662	22.51
1663	21.721		1663	22.518
1664	21.727		1664	22.532
1665	21.719		1665	22.529
1666	21.711		1666	22.518
1667	21.716		1667	22.534
1668	21.711		1668	22.547
1669	21.703		1669	22.55
1670	21.713		1670	22.547
1671	21.705		1671	22.563
1672	21.711		1672	22.558
1673	21.703		1673	22.582
1674	21.737		1674	22.569
1675	21.719		1675	22.595
1676	21.681		1676	22.584
1677	21.764		1677	22.598
1678	21.735		1678	22.603
1679	21.737		1679	22.595
1680	21.737		1680	22.603
1681	21.735		1681	22.614
1682	21.775		1682	22.592
1683	21.761		1683	22.587
1684	21.745		1684	22.621
1685	21.745		1685	22.595
1686	21.74		1686	22.598
1687	21.735		1687	22.59
1688	21.751		1688	22.6
1689	21.721		1689	22.608
1690	21.716		1690	22.592
1691	21.732		1691	22.6
1692	21.727		1692	22.59
1693	21.708		1693	22.608
1694	21.727		1694	22.616
1695	21.732		1695	22.624
1696	21.732		1696	22.629
1697	21.745		1697	22.64
1698	21.748		1698	22.637
1699	21.753		1699	22.645
1700	21.753		1700	22.68
1701	21.767		1701	22.68
1702	21.794		1702	22.674
1703	21.792		1703	22.674
1704	21.786		1704	22.696
1705	21.831		1705	22.704
1706	21.831		1706	22.714
1707	21.845		1707	22.701
1708	21.864		1708	22.73
1709	21.875		1709	22.719
1710	21.875		1710	22.717
1711	21.891		1711	22.719
1712	21.883		1712	22.725
1713	21.885		1713	22.706
1714	21.894		1714	22.704
1715	21.971		1715	22.698
1716	22.043		1716	22.701
1717	22.08		1717	22.701
1718	22.055		1718	22.701
1719	22.002		1719	22.719
1720	21.961		1720	22.719
1721	21.945		1721	22.696
1722	21.969		1722	22.714
1723	21.905		1723	22.709
1724	21.894		1724	22.711
1725	21.87		1725	22.73
1726	21.866		1726	22.701
1727	21.863		1727	22.722
1728	21.853		1728	22.706
1729	21.841		1729	22.738
1730	21.838		1730	22.696
1731	21.827		1731	22.719
1732	21.833		1732	22.714
1733	21.825		1733	22.709
1734	21.83		1734	22.706
1735	21.784		1735	22.719
1736	21.801		1736	22.698
1737	21.79		1737	22.704
1738	21.806		1738	22.714
1739	21.801		1739	22.711
1740	21.814		1740	22.714
1741	21.793		1741	22.725
1742	21.817		1742	22.738
1743	21.803		1743	22.746
1744	21.779		1744	22.733
1745	21.779		1745	22.746
1746	21.774		1746	22.767
1747	21.758		1747	22.77
1748	21.779		1748	22.778
1749	21.742		1749	22.78
1750	21.747		1750	22.778
1751	21.747		1751	22.791
1752	21.76		1752	22.801
1753	21.763		1753	22.78
1754	21.758		1754	22.786
1755	21.779		1755	22.801
1756	21.747		1756	22.786
1757	21.758		1757	22.812
1758	21.76		1758	22.794
1759	21.742		1759	22.796
1760	21.752		1760	22.791
1761	21.747		1761	22.783
1762	21.728		1762	22.778
1763	21.731		1763	22.799
1764	21.744		1764	22.801
1765	21.756		1765	22.796
1766	21.769		1766	22.801
1767	21.759		1767	22.801
1768	21.76		1768	22.831
1769	21.738		1769	22.799
1770	21.752		1770	22.799
1771	21.803		1771	22.746
1772	21.795		1772	22.751
1773	21.792		1773	22.741
1774	21.828		1774	22.743
1775	21.807		1775	22.725
1776	21.799		1776	22.698
1777	21.828		1777	22.706
1778	21.823		1778	22.682
1779	21.812		1779	22.677
1780	21.831		1780	22.661
1781	21.823		1781	22.659
1782	21.812		1782	22.656
1783	21.82		1783	22.653
1784	21.804		1784	22.64
1785	21.818		1785	22.637
1786	21.808		1786	22.64
1787	21.803		1787	22.627
1788	21.803		1788	22.619
1789	21.797		1789	22.603
1790	21.78		1790	22.6
1791	21.802		1791	22.555
1792	21.79		1792	22.569
1793	21.779		1793	22.55
1794	21.787		1794	22.542
1795	21.773		1795	22.524
1796	21.778		1796	22.537
1797	21.773		1797	22.563
1798	21.751		1798	22.555
1799	21.775		1799	22.561
1800	21.757		1800	22.558
1801	21.759		1801	22.571
1802	21.773		1802	22.563
1803	21.759		1803	22.569
1804	21.77		1804	22.561
1805	21.749		1805	22.569
1806	21.757

## Sheet: Fig.3g
5 V			6 V			7 V			10 V			12 V
time(min)	temperature (℃)		time(min)	temperature (℃)		time(min)	temperature (℃)		time(min)	temperature (℃)		time(min)	temperature (℃)
0	21.953		0	21.891		0	22.109		0	22.656		0	22.541
0.03333	21.956		0.03333	21.894		0.03333	22.183		0.03333	22.677		0.03333	22.554
0.06667	21.918		0.06667	21.891		0.06667	22.122		0.06667	22.667		0.06667	22.523
0.1	21.908		0.1	21.87		0.1	22.106		0.1	22.653		0.1	22.531
0.13333	21.897		0.13333	21.878		0.13333	22.109		0.13333	22.651		0.13333	22.501
0.16667	21.878		0.16667	21.846		0.16667	22.12		0.16667	22.648		0.16667	22.512
0.2	21.851		0.2	21.838		0.2	22.106		0.2	22.624		0.2	22.507
0.23333	21.838		0.23333	21.814		0.23333	22.093		0.23333	22.608		0.23333	22.512
0.26667	21.827		0.26667	21.818		0.26667	22.101		0.26667	22.579		0.26667	22.483
0.3	21.803		0.3	21.807		0.3	22.098		0.3	22.534		0.3	22.491
0.33333	21.753		0.33333	21.805		0.33333	22.096		0.33333	22.555		0.33333	22.486
0.36667	21.739		0.36667	21.773		0.36667	22.088		0.36667	22.553		0.36667	22.475
0.4	21.747		0.4	21.763		0.4	22.09		0.4	22.548		0.4	22.464
0.43333	21.723		0.43333	21.766		0.43333	22.063		0.43333	22.553		0.43333	22.504
0.46667	21.725		0.46667	21.733		0.46667	22.08		0.46667	22.55		0.46667	22.488
0.5	21.695		0.5	21.725		0.5	22.05		0.5	22.553		0.5	22.48
0.53333	21.69		0.53333	21.722		0.53333	22.082		0.53333	22.54		0.53333	22.488
0.56667	21.679		0.56667	21.727		0.56667	22.063		0.56667	22.548		0.56667	22.48
0.6	21.671		0.6	21.709		0.6	22.063		0.6	22.553		0.6	22.456
0.63333	21.679		0.63333	21.706		0.63333	22.042		0.63333	22.555		0.63333	22.475
0.66667	21.687		0.66667	21.717		0.66667	22.029		0.66667	22.555		0.66667	22.472
0.7	21.671		0.7	21.736		0.7	22.031		0.7	22.524		0.7	22.467
0.73333	21.651		0.73333	21.765		0.73333	22.053		0.73333	22.489		0.73333	22.462
0.76667	21.673		0.76667	21.778		0.76667	22.034		0.76667	22.463		0.76667	22.472
0.8	21.683		0.8	21.766		0.8	22.018		0.8	22.468		0.8	22.451
0.83333	21.697		0.83333	21.756		0.83333	22.021		0.83333	22.465		0.83333	22.446
0.86667	21.677		0.86667	21.748		0.86667	22.034		0.86667	22.444		0.86667	22.451
0.9	21.677		0.9	21.734		0.9	21.989		0.9	22.426		0.9	22.448
0.93333	21.66		0.93333	21.741		0.93333	22.013		0.93333	22.431		0.93333	22.435
0.96667	21.63		0.96667	21.725		0.96667	22.007		0.96667	22.439		0.96667	22.401
1	21.627		1	21.738		1	22.018		1	22.431		1	22.409
1.03333	21.611		1.03333	21.735		1.03333	22.013		1.03333	22.431		1.03333	22.411
1.06667	21.582		1.06667	21.765		1.06667	22.005		1.06667	22.447		1.06667	22.433
1.1	21.587		1.1	21.757		1.1	21.994		1.1	22.442		1.1	22.459
1.13333	21.585		1.13333	21.759		1.13333	21.991		1.13333	22.473		1.13333	22.475
1.16667	21.56		1.16667	21.757		1.16667	21.991		1.16667	22.46		1.16667	22.446
1.2	21.566		1.2	21.751		1.2	21.994		1.2	22.458		1.2	22.411
1.23333	21.563		1.23333	21.746		1.23333	21.983		1.23333	22.458		1.23333	22.433
1.26667	21.542		1.26667	21.751		1.26667	22.002		1.26667	22.468		1.26667	22.409
1.3	21.56		1.3	21.751		1.3	21.991		1.3	22.465		1.3	22.417
1.33333	21.523		1.33333	21.741		1.33333	22.002		1.33333	22.45		1.33333	22.443
1.36667	21.504		1.36667	21.746		1.36667	21.994		1.36667	22.463		1.36667	22.462
1.4	21.488		1.4	21.733		1.4	21.975		1.4	22.431		1.4	22.475
1.43333	21.504		1.43333	21.714		1.43333	21.994		1.43333	22.436		1.43333	22.515
1.46667	21.496		1.46667	21.708		1.46667	21.978		1.46667	22.442		1.46667	22.528
1.5	21.499		1.5	21.719		1.5	21.967		1.5	22.42		1.5	22.515
1.53333	21.483		1.53333	21.735		1.53333	21.978		1.53333	22.434		1.53333	22.499
1.56667	21.47		1.56667	21.714		1.56667	21.959		1.56667	22.434		1.56667	22.507
1.6	21.461		1.6	21.711		1.6	21.967		1.6	22.407		1.6	22.47
1.63333	21.459		1.63333	21.725		1.63333	21.983		1.63333	22.42		1.63333	22.441
1.66667	21.44		1.66667	21.7		1.66667	21.978		1.66667	22.426		1.66667	22.454
1.7	21.451		1.7	21.703		1.7	21.975		1.7	22.418		1.7	22.446
1.73333	21.464		1.73333	21.698		1.73333	21.962		1.73333	22.386		1.73333	22.396
1.76667	21.432		1.76667	21.692		1.76667	21.962		1.76667	22.399		1.76667	22.425
1.8	21.432		1.8	21.703		1.8	21.97		1.8	22.407		1.8	22.364
1.83333	21.448		1.83333	21.679		1.83333	21.954		1.83333	22.394		1.83333	22.353
1.86667	21.432		1.86667	21.684		1.86667	21.946		1.86667	22.42		1.86667	22.358
1.9	21.448		1.9	21.676		1.9	21.93		1.9	22.407		1.9	22.337
1.93333	21.443		1.93333	21.69		1.93333	21.935		1.93333	22.405		1.93333	22.329
1.96667	21.445		1.96667	21.671		1.96667	21.924		1.96667	22.407		1.96667	22.335
2	21.424		2	21.676		2	21.92		2	22.394		2	22.327
2.03333	21.432		2.03333	21.687		2.03333	21.912		2.03333	22.389		2.03333	22.316
2.06667	21.416		2.06667	21.668		2.06667	21.902		2.06667	22.381		2.06667	22.316
2.1	21.405		2.1	21.666		2.1	21.91		2.1	22.354		2.1	22.343
2.13333	21.411		2.13333	21.676		2.13333	21.907		2.13333	22.375		2.13333	22.358
2.16667	21.397		2.16667	21.682		2.16667	21.894		2.16667	22.368		2.16667	22.351
2.2	21.392		2.2	21.671		2.2	21.888		2.2	22.362		2.2	22.321
2.23333	21.403		2.23333	21.679		2.23333	21.899		2.23333	22.33		2.23333	22.332
2.26667	21.376		2.26667	21.69		2.26667	21.908		2.26667	22.309		2.26667	22.295
2.3	21.387		2.3	21.671		2.3	21.89		2.3	22.299		2.3	22.255
2.33333	21.384		2.33333	21.663		2.33333	21.899		2.33333	22.293		2.33333	22.245
2.36667	21.389		2.36667	21.687		2.36667	21.891		2.36667	22.304		2.36667	22.253
2.4	21.368		2.4	21.66		2.4	21.878		2.4	22.291		2.4	22.231
2.43333	21.384		2.43333	21.66		2.43333	21.878		2.43333	22.275		2.43333	22.245
2.46667	21.362		2.46667	21.666		2.46667	21.899		2.46667	22.275		2.46667	22.274
2.5	21.357		2.5	21.647		2.5	21.899		2.5	22.267		2.5	22.282
2.53333	21.357		2.53333	21.644		2.53333	21.883		2.53333	22.285		2.53333	22.253
2.56667	21.368		2.56667	21.676		2.56667	21.862		2.56667	22.272		2.56667	22.268
2.6	21.368		2.6	21.666		2.6	21.886		2.6	22.278		2.6	22.247
2.63333	21.362		2.63333	21.65		2.63333	21.851		2.63333	22.262		2.63333	22.279
2.66667	21.37		2.66667	21.652		2.66667	21.839		2.66667	22.267		2.66667	22.268
2.7	21.349		2.7	21.644		2.7	21.826		2.7	22.259		2.7	22.263
2.73333	21.344		2.73333	21.668		2.73333	21.835		2.73333	22.251		2.73333	22.261
2.76667	21.352		2.76667	21.666		2.76667	21.835		2.76667	22.27		2.76667	22.276
2.8	21.346		2.8	21.671		2.8	21.841		2.8	22.256		2.8	22.263
2.83333	21.336		2.83333	21.666		2.83333	21.835		2.83333	22.254		2.83333	22.258
2.86667	21.352		2.86667	21.666		2.86667	21.814		2.86667	22.27		2.86667	22.266
2.9	21.354		2.9	21.655		2.9	21.806		2.9	22.27		2.9	22.245
2.93333	21.328		2.93333	21.658		2.93333	21.803		2.93333	22.272		2.93333	22.237
2.96667	21.333		2.96667	21.652		2.96667	21.806		2.96667	22.272		2.96667	22.239
3	21.338		3	21.658		3	21.811		3	22.278		3	22.231
3.03333	21.344		3.03333	21.65		3.03333	21.814		3.03333	22.278		3.03333	22.186
3.06667	21.32		3.06667	21.647		3.06667	21.806		3.06667	22.283		3.06667	22.192
3.1	21.338		3.1	21.644		3.1	21.814		3.1	22.251		3.1	22.189
3.13333	21.353		3.13333	21.66		3.13333	21.813		3.13333	22.246		3.13333	22.189
3.16667	21.323		3.16667	21.639		3.16667	21.815		3.16667	22.243		3.16667	22.202
3.2	21.342		3.2	21.634		3.2	21.815		3.2	22.206		3.2	22.216
3.23333	21.329		3.23333	21.615		3.23333	21.823		3.23333	22.209		3.23333	22.221
3.26667	21.353		3.26667	21.617		3.26667	21.805		3.26667	22.206		3.26667	22.197
3.3	21.355		3.3	21.625		3.3	21.815		3.3	22.222		3.3	22.176
3.33333	21.386		3.33333	21.62		3.33333	21.818		3.33333	22.201		3.33333	22.173
3.36667	21.372		3.36667	21.593		3.36667	21.81		3.36667	22.198		3.36667	22.179
3.4	21.4		3.4	21.623		3.4	21.813		3.4	22.198		3.4	22.176
3.43333	21.398		3.43333	21.617		3.43333	21.805		3.43333	22.203		3.43333	22.171
3.46667	21.403		3.46667	21.612		3.46667	21.813		3.46667	22.201		3.46667	22.186
3.5	21.421		3.5	21.604		3.5	21.799		3.5	22.196		3.5	22.163
3.53333	21.408		3.53333	21.62		3.53333	21.792		3.53333	22.214		3.53333	22.171
3.56667	21.411		3.56667	21.591		3.56667	21.795		3.56667	22.206		3.56667	22.192
3.6	21.409		3.6	21.615		3.6	21.806		3.6	22.203		3.6	22.181
3.63333	21.396		3.63333	21.625		3.63333	21.808		3.63333	22.227		3.63333	22.192
3.66667	21.4		3.66667	21.604		3.66667	21.827		3.66667	22.214		3.66667	22.165
3.7	21.397		3.7	21.601		3.7	21.806		3.7	22.214		3.7	22.163
3.73333	21.416		3.73333	21.612		3.73333	21.791		3.73333	22.233		3.73333	22.136
3.76667	21.397		3.76667	21.609		3.76667	21.81		3.76667	22.241		3.76667	22.155
3.8	21.423		3.8	21.601		3.8	21.806		3.8	22.227		3.8	22.184
3.83333	21.417		3.83333	21.604		3.83333	21.8		3.83333	22.233		3.83333	22.147
3.86667	21.409		3.86667	21.593		3.86667	21.798		3.86667	22.214		3.86667	22.144
3.9	21.406		3.9	21.604		3.9	21.8		3.9	22.206		3.9	22.139
3.93333	21.43		3.93333	21.609		3.93333	21.787		3.93333	22.19		3.93333	22.128
3.96667	21.412		3.96667	21.604		3.96667	21.79		3.96667	22.193		3.96667	22.134
4	21.425		4	21.607		4	21.764		4	22.158		4	22.115
4.03333	21.409		4.03333	21.609		4.03333	21.746		4.03333	22.158		4.03333	22.147
4.06667	21.398		4.06667	21.601		4.06667	21.77		4.06667	22.169		4.06667	22.152
4.1	21.396		4.1	21.634		4.1	21.756		4.1	22.161		4.1	22.16
4.13333	21.404		4.13333	21.607		4.13333	21.732		4.13333	22.182		4.13333	22.163
4.16667	21.374		4.16667	21.609		4.16667	21.735		4.16667	22.193		4.16667	22.171
4.2	21.401		4.2	21.612		4.2	21.73		4.2	22.19		4.2	22.171
4.23333	21.409		4.23333	21.583		4.23333	21.727		4.23333	22.185		4.23333	22.163
4.26667	21.385		4.26667	21.588		4.26667	21.724		4.26667	22.198		4.26667	22.179
4.3	21.396		4.3	21.585		4.3	21.727		4.3	22.188		4.3	22.179
4.33333	21.396		4.33333	21.567		4.33333	21.76		4.33333	22.198		4.33333	22.192
4.36667	21.406		4.36667	21.585		4.36667	21.744		4.36667	22.188		4.36667	22.157
4.4	21.39		4.4	21.564		4.4	21.75		4.4	22.188		4.4	22.157
4.43333	21.398		4.43333	21.567		4.43333	21.744		4.43333	22.188		4.43333	22.155
4.46667	21.38		4.46667	21.588		4.46667	21.788		4.46667	22.174		4.46667	22.176
4.5	21.396		4.5	21.569		4.5	21.78		4.5	22.132		4.5	22.141
4.53333	21.38		4.53333	21.575		4.53333	21.777		4.53333	22.169		4.53333	22.141
4.56667	21.363		4.56667	21.564		4.56667	21.804		4.56667	22.158		4.56667	22.168
4.6	21.393		4.6	21.567		4.6	21.777		4.6	22.151		4.6	22.171
4.63333	21.388		4.63333	21.572		4.63333	21.82		4.63333	22.143		4.63333	22.171
4.66667	21.38		4.66667	21.569		4.66667	21.816		4.66667	22.132		4.66667	22.141
4.7	21.363		4.7	21.561		4.7	21.792		4.7	22.124		4.7	22.141
4.73333	21.372		4.73333	21.58		4.73333	21.777		4.73333	22.132		4.73333	22.118
4.76667	21.372		4.76667	21.567		4.76667	21.782		4.76667	22.137		4.76667	22.134
4.8	21.374		4.8	21.553		4.8	21.792		4.8	22.145		4.8	22.123
4.83333	21.363		4.83333	21.567		4.83333	21.778		4.83333	22.129		4.83333	22.115
4.86667	21.372		4.86667	21.553		4.86667	21.819		4.86667	22.143		4.86667	22.104
4.9	21.358		4.9	21.564		4.9	21.808		4.9	22.143		4.9	22.131
4.93333	21.372		4.93333	21.553		4.93333	21.803		4.93333	22.137		4.93333	22.144
4.96667	21.358		4.96667	21.548		4.96667	21.806		4.96667	22.151		4.96667	22.16
5	21.355		5	21.548		5	21.792		5	22.151		5	22.155
5.03333	21.35		5.03333	21.553		5.03333	21.806		5.03333	22.145		5.03333	22.112
5.06667	21.35		5.06667	21.535		5.06667	21.8		5.06667	22.135		5.06667	22.104
5.1	21.337		5.1	21.548		5.1	21.803		5.1	22.087		5.1	22.104
5.13333	21.334		5.13333	21.537		5.13333	21.803		5.13333	22.089		5.13333	22.096
5.16667	21.345		5.16667	21.54		5.16667	21.822		5.16667	22.092		5.16667	22.107
5.2	21.347		5.2	21.551		5.2	21.803		5.2	22.095		5.2	22.131
5.23333	21.337		5.23333	21.54		5.23333	21.806		5.23333	22.097		5.23333	22.131
5.26667	21.342		5.26667	21.537		5.26667	21.784		5.26667	22.081		5.26667	22.136
5.3	21.337		5.3	21.526		5.3	21.806		5.3	22.084		5.3	22.112
5.33333	21.325		5.33333	21.532		5.33333	21.795		5.33333	22.087		5.33333	22.144
5.36667	21.317		5.36667	21.532		5.36667	21.798		5.36667	22.084		5.36667	22.126
5.4	21.328		5.4	21.524		5.4	21.758		5.4	22.097		5.4	22.115
5.43333	21.293		5.43333	21.529		5.43333	21.76		5.43333	22.105		5.43333	22.157
5.46667	21.302		5.46667	21.526		5.46667	21.766		5.46667	22.111		5.46667	22.152
5.5	21.289		5.5	21.532		5.5	21.758		5.5	22.103		5.5	22.152
5.53333	21.304		5.53333	21.524		5.53333	21.779		5.53333	22.1		5.53333	22.141
5.56667	21.301		5.56667	21.524		5.56667	21.776		5.56667	22.113		5.56667	22.107
5.6	21.293		5.6	21.521		5.6	21.782		5.6	22.095		5.6	22.08
5.63333	21.309		5.63333	21.518		5.63333	21.768		5.63333	22.095		5.63333	22.048
5.66667	21.301		5.66667	21.521		5.66667	21.808		5.66667	22.097		5.66667	22.075
5.7	21.312		5.7	21.505		5.7	21.763		5.7	22.089		5.7	22.072
5.73333	21.293		5.73333	21.497		5.73333	21.76		5.73333	22.073		5.73333	22.078
5.76667	21.282		5.76667	21.508		5.76667	21.766		5.76667	22.092		5.76667	22.094
5.8	21.288		5.8	21.5		5.8	21.768		5.8	22.089		5.8	22.11
5.83333	21.277		5.83333	21.5		5.83333	21.776		5.83333	22.089		5.83333	22.094
5.86667	21.289		5.86667	21.505		5.86667	21.771		5.86667	22.081		5.86667	22.091
5.9	21.271		5.9	21.489		5.9	21.774		5.9	22.065		5.9	22.091
5.93333	21.269		5.93333	21.484		5.93333	21.763		5.93333	22.047		5.93333	22.083
5.96667	21.299		5.96667	21.486		5.96667	21.766		5.96667	22.084		5.96667	22.088
6	21.283		6	21.502		6	21.776		6	22.084		6	22.083
6.03333	21.288		6.03333	21.508		6.03333	21.766		6.03333	22.092		6.03333	22.083
6.06667	21.271		6.06667	21.478		6.06667	21.755		6.06667	22.092		6.06667	22.075
6.1	21.265		6.1	21.518		6.1	21.744		6.1	22.033		6.1	22.075
6.13333	21.284		6.13333	21.486		6.13333	21.749		6.13333	22.041		6.13333	22.083
6.16667	21.276		6.16667	21.502		6.16667	21.755		6.16667	22.022		6.16667	22.07
6.2	21.265		6.2	21.48		6.2	21.747		6.2	22.033		6.2	22.072
6.23333	21.263		6.23333	21.459		6.23333	21.731		6.23333	22.025		6.23333	22.075
6.26667	21.276		6.26667	21.464		6.26667	21.747		6.26667	22.041		6.26667	22.067
6.3	21.252		6.3	21.491		6.3	21.752		6.3	22.022		6.3	22.067
6.33333	21.249		6.33333	21.461		6.33333	21.752		6.33333	22.017		6.33333	22.08
6.36667	21.254		6.36667	21.48		6.36667	21.739		6.36667	22.033		6.36667	22.072
6.4	21.287		6.4	21.46		6.4	21.733		6.4	22.012		6.4	22.032
6.43333	21.252		6.43333	21.455		6.43333	21.733		6.43333	22.014		6.43333	22.043
6.46667	21.257		6.46667	21.445		6.46667	21.736		6.46667	22.006		6.46667	22.032
6.5	21.26		6.5	21.429		6.5	21.741		6.5	22.009		6.5	22.029
6.53333	21.254		6.53333	21.44		6.53333	21.752		6.53333	21.985		6.53333	22.013
6.56667	21.271		6.56667	21.459		6.56667	21.741		6.56667	21.972		6.56667	22.011
6.6	21.246		6.6	21.435		6.6	21.749		6.6	22.012		6.6	22.019
6.63333	21.249		6.63333	21.44		6.63333	21.741		6.63333	22.014		6.63333	21.987
6.66667	21.241		6.66667	21.417		6.66667	21.728		6.66667	22.004		6.66667	22
6.7	21.249		6.7	21.423		6.7	21.747		6.7	22.004		6.7	22.005
6.73333	21.236		6.73333	21.432		6.73333	21.717		6.73333	21.996		6.73333	22.035
6.76667	21.244		6.76667	21.44		6.76667	21.717		6.76667	22.001		6.76667	21.984
6.8	21.244		6.8	21.453		6.8	21.752		6.8	21.982		6.8	22.005
6.83333	21.244		6.83333	21.445		6.83333	21.744		6.83333	21.993		6.83333	22.005
6.86667	21.244		6.86667	21.444		6.86667	21.739		6.86667	21.966		6.86667	22.019
6.9	21.222		6.9	21.455		6.9	21.741		6.9	21.977		6.9	22.032
6.93333	21.233		6.93333	21.452		6.93333	21.744		6.93333	21.964		6.93333	22.027
6.96667	21.222		6.96667	21.462		6.96667	21.741		6.96667	21.985		6.96667	22.037
7	21.217		7	21.452		7	21.72		7	21.98		7	22.016
7.03333	21.22		7.03333	21.46		7.03333	21.733		7.03333	22.001		7.03333	22
7.06667	21.214		7.06667	21.451		7.06667	21.72		7.06667	21.99		7.06667	21.971
7.1	21.214		7.1	21.459		7.1	21.723		7.1	21.985		7.1	21.981
7.13333	21.204		7.13333	21.451		7.13333	21.72		7.13333	21.972		7.13333	21.987
7.16667	21.22		7.16667	21.442		7.16667	21.709		7.16667	21.996		7.16667	21.976
7.2	21.22		7.2	21.478		7.2	21.717		7.2	21.993		7.2	21.976
7.23333	21.209		7.23333	21.476		7.23333	21.728		7.23333	21.996		7.23333	21.973
7.26667	21.217		7.26667	21.493		7.26667	21.688		7.26667	22.009		7.26667	21.973
7.3	21.222		7.3	21.501		7.3	21.744		7.3	22.006		7.3	21.992
7.33333	21.22		7.33333	21.49		7.33333	21.717		7.33333	22.009		7.33333	22.008
7.36667	21.236		7.36667	21.479		7.36667	21.709		7.36667	21.993		7.36667	22.027
7.4	21.214		7.4	21.486		7.4	21.725		7.4	21.996		7.4	22.013
7.43333	21.206		7.43333	21.47		7.43333	21.707		7.43333	22.009		7.43333	21.987
7.46667	21.226		7.46667	21.479		7.46667	21.723		7.46667	22.022		7.46667	21.976
7.5	21.224		7.5	21.471		7.5	21.709		7.5	22.017		7.5	21.971
7.53333	21.226		7.53333	21.501		7.53333	21.731		7.53333	21.995		7.53333	21.987
7.56667	21.232		7.56667	21.482		7.56667	21.693		7.56667	21.997		7.56667	22.005
7.6	21.226		7.6	21.494		7.6	21.72		7.6	21.973		7.6	22.016
7.63333	21.226		7.63333	21.51		7.63333	21.696		7.63333	21.973		7.63333	22.024
7.66667	21.259		7.66667	21.507		7.66667	21.709		7.66667	21.981		7.66667	22.019
7.7	21.24		7.7	21.523		7.7	21.717		7.7	21.984		7.7	22.021
7.73333	21.26		7.73333	21.499		7.73333	21.707		7.73333	21.956		7.73333	21.989
7.76667	21.258		7.76667	21.51		7.76667	21.709		7.76667	21.966		7.76667	21.995
7.8	21.276		7.8	21.494		7.8	21.696		7.8	21.985		7.8	21.989
7.83333	21.252		7.83333	21.491		7.83333	21.693		7.83333	21.982		7.83333	21.992
7.86667	21.273		7.86667	21.507		7.86667	21.704		7.86667	21.995		7.86667	21.989
7.9	21.276		7.9	21.52		7.9	21.704		7.9	21.989		7.9	21.981
7.93333	21.291		7.93333	21.523		7.93333	21.707		7.93333	21.98		7.93333	21.957
7.96667	21.274		7.96667	21.526		7.96667	21.68		7.96667	21.977		7.96667	21.971
8	21.328		8	21.523		8	21.696		8	21.977		8	21.976
8.03333	21.309		8.03333	21.526		8.03333	21.693		8.03333	21.983		8.03333	21.957
8.06667	21.306		8.06667	21.515		8.06667	21.701		8.06667	21.981		8.06667	21.965
8.1	21.304		8.1	21.515		8.1	21.685		8.1	21.984		8.1	21.962
8.13333	21.306		8.13333	21.502		8.13333	21.685		8.13333	21.997		8.13333	21.941
8.16667	21.301		8.16667	21.512		8.16667	21.68		8.16667	22.005		8.16667	21.957
8.2	21.304		8.2	21.52		8.2	21.699		8.2	21.981		8.2	21.941
8.23333	21.317		8.23333	21.512		8.23333	21.667		8.23333	21.981		8.23333	21.928
8.26667	21.29		8.26667	21.491		8.26667	21.664		8.26667	21.976		8.26667	21.93
8.3	21.312		8.3	21.518		8.3	21.672		8.3	21.997		8.3	21.936
8.33333	21.301		8.33333	21.515		8.33333	21.672		8.33333	21.972		8.33333	21.928
8.36667	21.306		8.36667	21.499		8.36667	21.669		8.36667	21.969		8.36667	21.898
8.4	21.282		8.4	21.51		8.4	21.661		8.4	21.956		8.4	21.936
8.43333	21.298		8.43333	21.499		8.43333	21.656		8.43333	21.94		8.43333	21.949
8.46667	21.306		8.46667	21.504		8.46667	21.664		8.46667	21.957		8.46667	21.913
8.5	21.314		8.5	21.499		8.5	21.672		8.5	21.933		8.5	21.902
8.53333	21.325		8.53333	21.494		8.53333	21.667		8.53333	21.918		8.53333	21.943
8.56667	21.314		8.56667	21.494		8.56667	21.667		8.56667	21.916		8.56667	21.938
8.6	21.309		8.6	21.496		8.6	21.656		8.6	21.918		8.6	21.922
8.63333	21.304		8.63333	21.504		8.63333	21.65		8.63333	21.91		8.63333	21.901
8.66667	21.317		8.66667	21.499		8.66667	21.669		8.66667	21.932		8.66667	21.91
8.7	21.309		8.7	21.512		8.7	21.664		8.7	21.918		8.7	21.883
8.73333	21.33		8.73333	21.494		8.73333	21.653		8.73333	21.917		8.73333	21.861
8.76667	21.304		8.76667	21.51		8.76667	21.669		8.76667	21.925		8.76667	21.858
8.8	21.293		8.8	21.502		8.8	21.68		8.8	21.911		8.8	21.861
8.83333	21.301		8.83333	21.488		8.83333	21.65		8.83333	21.927		8.83333	21.885
8.86667	21.301		8.86667	21.499		8.86667	21.653		8.86667	21.907		8.86667	21.881
8.9	21.312		8.9	21.502		8.9	21.669		8.9	21.915		8.9	21.875
8.93333	21.314		8.93333	21.477		8.93333	21.653		8.93333	21.923		8.93333	21.878
8.96667	21.309		8.96667	21.475		8.96667	21.661		8.96667	21.909		8.96667	21.891
9	21.298		9	21.491		9	21.667		9	21.893		9	21.86
9.03333	21.312		9.03333	21.469		9.03333	21.645		9.03333	21.896		9.03333	21.857
9.06667	21.301		9.06667	21.502		9.06667	21.653		9.06667	21.877		9.06667	21.866
9.1	21.298		9.1	21.477		9.1	21.656		9.1	21.88		9.1	21.848
9.13333	21.301		9.13333	21.477		9.13333	21.648		9.13333	21.872		9.13333	21.872
9.16667	21.298		9.16667	21.475		9.16667	21.677		9.16667	21.875		9.16667	21.874
9.2	21.298		9.2	21.459		9.2	21.661		9.2	21.897		9.2	21.872
9.23333	21.301		9.23333	21.461		9.23333	21.65		9.23333	21.868		9.23333	21.885
9.26667	21.296		9.26667	21.464		9.26667	21.664		9.26667	21.889		9.26667	21.877
9.3	21.296		9.3	21.488		9.3	21.65		9.3	21.871		9.3	21.872
9.33333	21.296		9.33333	21.488		9.33333	21.667		9.33333	21.859		9.33333	21.902
9.36667	21.29		9.36667	21.48		9.36667	21.659		9.36667	21.875		9.36667	21.908
9.4	21.282		9.4	21.485		9.4	21.672		9.4	21.885		9.4	21.903
9.43333	21.304		9.43333	21.485		9.43333	21.667		9.43333	21.88		9.43333	21.92
9.46667	21.304		9.46667	21.477		9.46667	21.683		9.46667	21.896		9.46667	21.898
9.5	21.309		9.5	21.459		9.5	21.672		9.5	21.901		9.5	21.901
9.53333	21.322		9.53333	21.464		9.53333	21.672		9.53333	21.896		9.53333	21.89
9.56667	21.317		9.56667	21.469		9.56667	21.661		9.56667	21.893		9.56667	21.882
9.6	21.298		9.6	21.494		9.6	21.65		9.6	21.908		9.6	21.862
9.63333	21.293		9.63333	21.475		9.63333	21.653		9.63333	21.919		9.63333	21.846
9.66667	21.298		9.66667	21.494		9.66667	21.65		9.66667	21.872		9.66667	21.838
9.7	21.298		9.7	21.472		9.7	21.664		9.7	21.875		9.7	21.862
9.73333	21.282		9.73333	21.467		9.73333	21.664		9.73333	21.871		9.73333	21.822
9.76667	21.296		9.76667	21.461		9.76667	21.656		9.76667	21.887		9.76667	21.814
9.8	21.296		9.8	21.467		9.8	21.653		9.8	21.855		9.8	21.825
9.83333	21.29		9.83333	21.461		9.83333	21.667		9.83333	21.855		9.83333	21.844
9.86667	21.293		9.86667	21.469		9.86667	21.656		9.86667	21.857		9.86667	21.852
9.9	21.29		9.9	21.459		9.9	21.656		9.9	21.838		9.9	21.852
9.93333	21.296		9.93333	21.464		9.93333	21.634		9.93333	21.814		9.93333	21.821
9.96667	21.298		9.96667	21.456		9.96667	21.64		9.96667	21.812		9.96667	21.816
10	21.304		10	21.469		10	21.648		10	21.833		10	21.83
10.0333	21.277		10.0333	21.451		10.0333	21.634		10.0333	21.809		10.0333	21.838
10.0667	21.274		10.0667	21.472		10.0667	21.645		10.0667	21.802		10.0667	21.833
10.1	21.266		10.1	21.443		10.1	21.624		10.1	21.816		10.1	28.977
10.1333	21.28		10.1333	21.443		10.1333	21.621		10.1333	21.808		10.1333	46.593
10.1667	21.277		10.1667	26.156		10.1667	27.753		10.1667	21.818		10.1667	58.219
10.2	21.285		10.2	31.118		10.2	33.714		10.2	28.559		10.2	66.29
10.2333	24.144		10.2333	34.678		10.2333	37.86		10.2333	38.156		10.2333	72.065
10.2667	28.162		10.2667	37.382		10.2667	40.908		10.2667	44.503		10.2667	77.028
10.3	31.208		10.3	39.464		10.3	43.343		10.3	48.823		10.3	80.391
10.3333	33.276		10.3333	40.741		10.3333	45.023		10.3333	52.009		10.3333	84.204
10.3667	34.702		10.3667	41.685		10.3667	46.229		10.3667	54.668		10.3667	88.185
10.4	35.81		10.4	42.46		10.4	47.641		10.4	56.729		10.4	93.062
10.4333	36.762		10.4333	43.187		10.4333	48.815		10.4333	58.585		10.4333	97.181
10.4667	37.547		10.4667	44.26		10.4667	50.038		10.4667	60.332		10.4667	101.01
10.5	38.303		10.5	45.005		10.5	50.891		10.5	61.671		10.5	104.306
10.5333	38.761		10.5333	45.377		10.5333	51.705		10.5333	63.335		10.5333	106.638
10.5667	39.245		10.5667	46.093		10.5667	52.62		10.5667	64.743		10.5667	108.629
10.6	39.685		10.6	46.779		10.6	53.278		10.6	65.933		10.6	110.586
10.6333	40.059		10.6333	47.517		10.6333	53.794		10.6333	66.947		10.6333	111.831
10.6667	40.408		10.6667	48.051		10.6667	54.473		10.6667	67.749		10.6667	113.412
10.7	40.489		10.7	48.572		10.7	55.329		10.7	68.706		10.7	114.234
10.7333	40.679		10.7333	48.86		10.7333	56.057		10.7333	69.567		10.7333	114.739
10.7667	40.98		10.7667	48.924		10.7667	56.627		10.7667	70.235		10.7667	115.475
10.8	41.389		10.8	49.023		10.8	57.109		10.8	70.887		10.8	116.318
10.8333	41.559		10.8333	49.342		10.8333	57.511		10.8333	71.297		10.8333	116.525
10.8667	41.75		10.8667	49.679		10.8667	57.69		10.8667	71.568		10.8667	117.423
10.9	41.939		10.9	49.837		10.9	57.861		10.9	72.04		10.9	118.585
10.9333	42.059		10.9333	50.101		10.9333	57.864		10.9333	72.294		10.9333	120.075
10.9667	42.192		10.9667	50.288		10.9667	57.532		10.9667	72.635		10.9667	120.496
11	42.454		11	50.402		11	57.69		11	73.393		11	120.436
11.0333	42.668		11.0333	50.742		11.0333	57.89		11.0333	74.114		11.0333	120.768
11.0667	42.878		11.0667	51.006		11.0667	58.105		11.0667	74.594		11.0667	120.577
11.1	43.173		11.1	51.229		11.1	58.374		11.1	75.081		11.1	120.412
11.1333	43.48		11.1333	51.237		11.1333	58.483		11.1333	75.614		11.1333	120.386
11.1667	43.791		11.1667	51.695		11.1667	58.628		11.1667	75.898		11.1667	121.075
11.2	43.94		11.2	52.102		11.2	58.602		11.2	76.287		11.2	121.921
11.2333	44.055		11.2333	52.439		11.2333	58.717		11.2333	76.411		11.2333	121.547
11.2667	43.913		11.2667	52.649		11.2667	59.122		11.2667	76.047		11.2667	121.495
11.3	43.805		11.3	52.893		11.3	59.387		11.3	76.246		11.3	121.921
11.3333	43.745		11.3333	53.113		11.3333	59.394		11.3333	76.697		11.3333	122.427
11.3667	43.777		11.3667	53.331		11.3667	59.312		11.3667	77.189		11.3667	123.152
11.4	43.562		11.4	53.266		11.4	59.104		11.4	77.57		11.4	121.886
11.4333	43.512		11.4333	53.01		11.4333	58.964		11.4333	77.586		11.4333	121.02
11.4667	43.92		11.4667	52.52		11.4667	58.886		11.4667	77.743		11.4667	120.321
11.5	44.292		11.5	52.533		11.5	58.767		11.5	77.784		11.5	119.58
11.5333	44.318		11.5333	52.639		11.5333	58.866		11.5333	77.227		11.5333	119.441
11.5667	44.263		11.5667	52.063		11.5667	59.135		11.5667	77.168		11.5667	120.672
11.6	44.03		11.6	51.962		11.6	59.205		11.6	77.003		11.6	121.425
11.6333	44.062		11.6333	52.214		11.6333	59.133		11.6333	77.204		11.6333	120.656
11.6667	44.329		11.6667	52.341		11.6667	59.374		11.6667	77.583		11.6667	120.784
11.7	44.695		11.7	52.227		11.7	59.643		11.7	77.441		11.7	120.847
11.7333	44.899		11.7333	51.999		11.7333	59.938		11.7333	77.614		11.7333	121.119
11.7667	44.972		11.7667	51.843		11.7667	60.285		11.7667	77.882		11.7667	122.438
11.8	45.046		11.8	51.755		11.8	60.634		11.8	78.163		11.8	123.012
11.8333	45.232		11.8333	51.931		11.8333	60.815		11.8333	78.38		11.8333	124.335
11.8667	45.316		11.8667	51.986		11.8667	61.104		11.8667	78.774		11.8667	124.754
11.9	45.308		11.9	52.089		11.9	61.362		11.9	79.261		11.9	124.725
11.9333	45.039		11.9333	52.139		11.9333	61.596		11.9333	79.635		11.9333	125.131
11.9667	45.057		11.9667	52.149		11.9667	61.596		11.9667	79.712		11.9667	125.632
12	45.134		12	52.481		12	61.171		12	79.895		12	125.814
12.0333	45.32		12.0333	52.701		12.0333	60.627		12.0333	80.137		12.0333	125.97
12.0667	45.289		12.0667	52.776		12.0667	60.155		12.0667	80.019		12.0667	126.204
12.1	45.211		12.1	53.051		12.1	60.285		12.1	80.415		12.1	126.009
12.1333	44.762		12.1333	53.303		12.1333	60.52		12.1333	80.315		12.1333	125.621
12.1667	44.602		12.1667	53.65		12.1667	60.7		12.1667	79.519		12.1667	125.07
12.2	44.878		12.2	53.792		12.2	60.783		12.2	79.284		12.2	125.287
12.2333	45.134		12.2333	54.124		12.2333	60.997		12.2333	79.238		12.2333	125.693
12.2667	45.409		12.2667	54.326		12.2667	61.126		12.2667	79.529		12.2667	126.386
12.3	45.579		12.3	54.547		12.3	60.788		12.3	79.784		12.3	127.246
12.3333	45.673		12.3333	54.508		12.3333	60.489		12.3333	79.472		12.3333	127.66
12.3667	45.498		12.3667	54.207		12.3667	60.354		12.3667	79.699		12.3667	128.026
12.4	45.624		12.4	53.665		12.4	60.174		12.4	80.142		12.4	128.087
12.4333	45.893		12.4333	53.658		12.4333	60.477		12.4333	80.354		12.4333	128.074
12.4667	45.99		12.4667	53.615		12.4667	60.35		12.4667	80.676		12.4667	128.327
12.5	45.99		12.5	54.048		12.5	60.099		12.5	81.039		12.5	127.267
12.5333	45.958		12.5333	54.206		12.5333	60.401		12.5333	81.212		12.5333	125.352
12.5667	45.896		12.5667	54.035		12.5667	60.589		12.5667	81.663		12.5667	124.791
12.6	45.967		12.6	54.101		12.6	60.912		12.6	81.933		12.6	124.791
12.6333	46.114		12.6333	54.127		12.6333	61.232		12.6333	82.124		12.6333	125.081
12.6667	46.218		12.6667	53.904		12.6667	61.588		12.6667	81.993		12.6667	125.737
12.7	46.276		12.7	53.585		12.7	61.647		12.7	81.877		12.7	125.806
12.7333	46.391		12.7333	53.642		12.7333	61.785		12.7333	81.789		12.7333	125.379
12.7667	46.331		12.7667	53.544		12.7667	62.004		12.7667	81.524		12.7667	125.447
12.8	46.36		12.8	53.874		12.8	62.177		12.8	81.003		12.8	125.02
12.8333	46.396		12.8333	54.25		12.8333	62.363		12.8333	80.361		12.8333	124.957
12.8667	46.477		12.8667	54.36		12.8667	62.528		12.8667	80.129		12.8667	125.221
12.9	46.462		12.9	54.342		12.9	62.752		12.9	80.405		12.9	125.239
12.9333	46.459		12.9333	54.268		12.9333	62.863		12.9333	80.717		12.9333	124.783
12.9667	46.331		12.9667	54.027		12.9667	62.925		12.9667	80.923		12.9667	124.511
13	46.106		13	53.714		13	62.819		13	80.702		13	125.434
13.0333	45.862		13.0333	53.76		13.0333	62.796		13.0333	79.748		13.0333	125.65
13.0667	45.685		13.0667	53.833		13.0667	62.958		13.0667	79.547		13.0667	126.297
13.1	45.622		13.1	53.931		13.1	63.005		13.1	79.928		13.1	127.235
13.1333	45.619		13.1333	54.002		13.1333	62.951		13.1333	80.08		13.1333	128
13.1667	45.685		13.1667	53.69		13.1667	63.144		13.1667	80.243		13.1667	128.087
13.2	46.035		13.2	53.483		13.2	63.167		13.2	80.397		13.2	128.032
13.2333	46.124		13.2333	53.436		13.2333	62.945		13.2333	80.519		13.2333	127.995
13.2667	45.826		13.2667	53.742		13.2667	63.116		13.2667	80.699		13.2667	127.557
13.3	45.711		13.3	54.121		13.3	63.118		13.3	80.22		13.3	127.467
13.3333	45.802		13.3333	54.658		13.3333	63.08		13.3333	80.238		13.3333	127.947
13.3667	45.797		13.3667	54.946		13.3667	63.077		13.3667	80.552		13.3667	127.649
13.4	46.04		13.4	55.068		13.4	62.868		13.4	80.568		13.4	128.388
13.4333	46.36		13.4333	55.402		13.4333	62.277		13.4333	80.637		13.4333	128.781
13.4667	46.438		13.4667	55.643		13.4667	62.03		13.4667	80.658		13.4667	128.704
13.5	46.611		13.5	55.739		13.5	61.811		13.5	80.361		13.5	128.662
13.5333	46.783		13.5333	56.034		13.5333	61.924		13.5333	80.58		13.5333	128.419
13.5667	46.919		13.5667	56.094		13.5667	62.123		13.5667	81.019		13.5667	128.026
13.6	47.074		13.6	56.26		13.6	62.417		13.6	81.016		13.6	127.794
13.6333	47.246		13.6333	56.493		13.6333	62.639		13.6333	81.204		13.6333	128.179
13.6667	47.21		13.6667	56.303		13.6667	62.726		13.6667	81.261		13.6667	128.501
13.7	46.87		13.7	56.207		13.7	62.724		13.7	81.158		13.7	128.773
13.7333	46.42		13.7333	56.041		13.7333	62.966		13.7333	81.122		13.7333	129.139
13.7667	46.093		13.7667	56.041		13.7667	63.178		13.7667	81.132		13.7667	129.559
13.8	46.043		13.8	55.973		13.8	63.206		13.8	81.302		13.8	129.841
13.8333	46.216		13.8333	56.023		13.8333	63.141		13.8333	81.763		13.8333	130.002
13.8667	46.318		13.8667	55.644		13.8667	63.023		13.8667	82		13.8667	130.471
13.9	46.258		13.9	55.538		13.9	62.896		13.9	81.962		13.9	130.566
13.9333	46.396		13.9333	55.627		13.9333	63.028		13.9333	81.372		13.9333	130.627
13.9667	46.747		13.9667	55.93		13.9667	63.198		13.9667	81.189		13.9667	130.927
14	46.972		14	55.831		14	63.299		14	81.062		14	131.033
14.0333	47.184		14.0333	55.818		14.0333	63.309		14.0333	81.297		14.0333	130.716
14.0667	47.393		14.0667	55.857		14.0667	63.273		14.0667	81.539		14.0667	131.022
14.1	47.505		14.1	55.554		14.1	63.229		14.1	81.114		14.1	131.344
14.1333	47.309		14.1333	55.557		14.1333	63.206		14.1333	80.797		14.1333	131.761
14.1667	46.862		14.1667	55.479		14.1667	63.087		14.1667	80.209		14.1667	131.956
14.2	46.883		14.2	55.137		14.2	63.141		14.2	79.848		14.2	131.499
14.2333	46.864		14.2333	54.875		14.2333	63.159		14.2333	79.655		14.2333	131.534
14.2667	46.715		14.2667	54.665		14.2667	63.159		14.2667	79.624		14.2667	131.42
14.3	46.501		14.3	54.455		14.3	63.129		14.3	80.031		14.3	131.08
14.3333	46.472		14.3333	54.559		14.3333	63.002		14.3333	80.457		14.3333	130.139
14.3667	46.579		14.3667	54.694		14.3667	62.969		14.3667	80.812		14.3667	129.975
14.4	46.804		14.4	55.049		14.4	62.961		14.4	81.049		14.4	130.302
14.4333	46.885		14.4333	55.285		14.4333	63.018		14.4333	81.147		14.4333	129.886
14.4667	47.11		14.4667	55.233		14.4667	63.152		14.4667	80.975		14.4667	128.986
14.5	47.354		14.5	55.054		14.5	63.265		14.5	81.137		14.5	128.638
14.5333	47.524		14.5333	55.189		14.5333	63.371		14.5333	81.096		14.5333	128.319
14.5667	47.516		14.5667	55.036		14.5667	63.26		14.5667	81.446		14.5667	128.425
14.6	47.495		14.6	54.984		14.6	63.17		14.6	81.735		14.6	128.029
14.6333	47.5		14.6333	54.852		14.6333	62.69		14.6333	81.936		14.6333	127.815
14.6667	47.424		14.6667	54.424		14.6667	62.432		14.6667	82.137		14.6667	127.333
14.7	47.377		14.7	54.344		14.7	61.958		14.7	82.124		14.7	126.985
14.7333	47.492		14.7333	54.266		14.7333	61.756		14.7333	82.065		14.7333	127.686
14.7667	47.715		14.7667	54.219		14.7667	61.576		14.7667	81.941		14.7667	128.222
14.8	47.83		14.8	54.359		14.8	61.653		14.8	82.047		14.8	128.261
14.8333	47.851		14.8333	54.779		14.8333	61.891		14.8333	82.276		14.8333	128.367
14.8667	47.762		14.8667	55.191		14.8667	61.883		14.8667	82.369		14.8667	128.459
14.9	47.78		14.9	55.414		14.9	61.955		14.9	82.508		14.9	128.749
14.9333	47.9		14.9333	55.603		14.9333	62.203		14.9333	82.789		14.9333	129.174
14.9667	47.681		14.9667	55.78		14.9667	62.595		14.9667	82.985		14.9667	129.448
15	47.513		15	55.663		15	62.392		15	82.866		15	129.804
15.0333	47.602		15.0333	55.362		15.0333	62.304		15.0333	82.681		15.0333	130.519
15.0667	47.534		15.0667	55.137		15.0667	62.266		15.0667	82.776		15.0667	130.221
15.1	47.414		15.1	55.054		15.1	62.348		15.1	82.802		15.1	130.65
15.1333	47.262		15.1333	54.613		15.1333	62.441		15.1333	82.524		15.1333	129.973
15.1667	47.155		15.1667	54.255		15.1667	62.565		15.1667	82.31		15.1667	128.815
15.2	47.131		15.2	54.39		15.2	62.565		15.2	82.41		15.2	127.747
15.2333	46.927		15.2333	54.878		15.2333	62.732		15.2333	82.454		15.2333	127.13
15.2667	46.65		15.2667	54.745		15.2667	63.011		15.2667	82.449		15.2667	126.304
15.3	46.2		15.3	54.815		15.3	63.184		15.3	82.552		15.3	124.182
15.3333	45.87		15.3333	54.922		15.3333	63.3		15.3333	82.58		15.3333	124.77
15.3667	45.69		15.3667	55.196		15.3667	63.594		15.3667	82.632		15.3667	124.582
15.4	45.575		15.4	55.318		15.4	63.764		15.4	82.583		15.4	125.342
15.4333	45.546		15.4333	55.274		15.4333	63.846		15.4333	82.632		15.4333	125.608
15.4667	45.551		15.4667	55.326		15.4667	63.695		15.4667	82.361		15.4667	126.428
15.5	45.721		15.5	54.942		15.5	63.796		15.5	82.016		15.5	126.544
15.5333	45.859		15.5333	54.906		15.5333	63.775		15.5333	81.645		15.5333	127.38
15.5667	46.094		15.5667	55.095		15.5667	63.646		15.5667	81.66		15.5667	127.639
15.6	46.211		15.6	55.256		15.6	63.623		15.6	81.673		15.6	127.483
15.6333	46.357		15.6333	55.422		15.6333	63.791		15.6333	81.335		15.6333	126.948
15.6667	46.222		15.6667	55.414		15.6667	63.896		15.6667	80.959		15.6667	126.634
15.7	46.238		15.7	55.458		15.7	63.937		15.7	80.91		15.7	126.355
15.7333	46.06		15.7333	55.741		15.7333	64.106		15.7333	81.098		15.7333	126.051
15.7667	46.066		15.7667	55.938		15.7667	64.289		15.7667	81.573		15.7667	125.795
15.8	46.072		15.8	56.052		15.8	64.434		15.8	81.58		15.8	125.867
15.8333	46.268		15.8333	56.28		15.8333	64.271		15.8333	81.787		15.8333	126.146
15.8667	46.48		15.8667	56.168		15.8667	64.271		15.8667	81.99		15.8667	126.449
15.9	46.504		15.9	55.844		15.9	64.155		15.9	82.116		15.9	126.384
15.9333	46.427		15.9333	55.484		15.9333	63.979		15.9333	82.029		15.9333	126.188
15.9667	46.424		15.9667	55.539		15.9667	63.69		15.9667	81.99		15.9667	126.318
16	46.27		16	55.279		16	63.264		16	82.085		16	126.13
16.0333	46.275		16.0333	54.854		16.0333	62.96		16.0333	82.165		16.0333	126.534
16.0667	46.508		16.0667	54.914		16.0667	62.915		16.0667	82.384		16.0667	127.478
16.1	46.809		16.1	55.041		16.1	62.698		16.1	83.029		16.1	129.182
16.1333	46.707		16.1333	55.253		16.1333	63.029		16.1333	83.237		16.1333	130.302
16.1667	46.783		16.1667	55.404		16.1667	63.297		16.1667	83.235		16.1667	130.582
16.2	46.623		16.2	55.186		16.2	63.581		16.2	83.178		16.2	130.073
16.2333	46.406		16.2333	55.054		16.2333	63.738		16.2333	83.106		16.2333	129.865
16.2667	46.781		16.2667	55.178		16.2667	63.666		16.2667	82.969		16.2667	129.654
16.3	46.656		16.3	55.269		16.3	63.326		16.3	82.614		16.3	129.859
16.3333	46.504		16.3333	55.513		16.3333	63.279		16.3333	82.248		16.3333	131.072
16.3667	46.447		16.3667	55.603		16.3667	63.653		16.3667	81.872		16.3667	131.768
16.4	46.7		16.4	55.818		16.4	64.045		16.4	81.712		16.4	132.291
16.4333	46.993		16.4333	55.811		16.4333	64.329		16.4333	81.606		16.4333	132.517
16.4667	47.205		16.4667	55.513		16.4667	64.337		16.4667	81.879		16.4667	131.576
16.5	47.352		16.5	55.064		16.5	64.032		16.5	81.954		16.5	130.64
16.5333	47.348		16.5333	54.769		16.5333	63.865		16.5333	81.83		16.5333	130.049
16.5667	47.191		16.5667	54.46		16.5667	63.594		16.5667	81.725		16.5667	131.143
16.6	47.023		16.6	54.598		16.6	63.308		16.6	81.431		16.6	131.629
16.6333	47.18		16.6333	54.681		16.6333	62.882		16.6333	81.516		16.6333	131.502
16.6667	47.061		16.6667	54.911		16.6667	62.781		16.6667	80.781		16.6667	130.751
16.7	46.742		16.7	55.225		16.7	62.944		16.7	80.825		16.7	130.273
16.7333	46.67		16.7333	55.702		16.7333	62.727		16.7333	80.944		16.7333	130.41
16.7667	46.78		16.7667	55.922		16.7667	62.81		16.7667	81.392		16.7667	130.247
16.8	46.99		16.8	56.257		16.8	62.98		16.8	81.717		16.8	129.696
16.8333	47.136		16.8333	56.352		16.8333	62.965		16.8333	81.585		16.8333	129.269
16.8667	46.991		16.8667	56.461		16.8667	62.717		16.8667	81.64		16.8667	129.474
16.9	46.996		16.9	56.503		16.9	62.33		16.9	81.508		16.9	129.514
16.9333	47.106		16.9333	56.63		16.9333	61.954		16.9333	81.763		16.9333	128.883
16.9667	47.438		16.9667	56.661		16.9667	61.954		16.9667	81.9		16.9667	128.401
17	47.616		17	56.422		17	61.863		17	81.884		17	127.95
17.0333	47.778		17.0333	56.384		17.0333	61.997		17.0333	81.753		17.0333	127.681
17.0667	47.889		17.0667	56.202		17.0667	62.346		17.0667	81.58		17.0667	127.736
17.1	47.897		17.1	56.06		17.1	62.565		17.1	81.629		17.1	128.327
17.1333	48.021		17.1333	55.971		17.1333	62.738		17.1333	81.676		17.1333	128.986
17.1667	48.088		17.1667	55.868		17.1667	63.003		17.1667	82.016		17.1667	128.546
17.2	48.073		17.2	55.751		17.2	63.109		17.2	82.294		17.2	128.106
17.2333	48.021		17.2333	55.824		17.2333	63.261		17.2333	82.186		17.2333	127.813
17.2667	47.917		17.2667	55.865		17.2667	63.264		17.2667	82.503		17.2667	127.739
17.3	47.948		17.3	55.79		17.3	63.297		17.3	82.737		17.3	128.108
17.3333	48.07		17.3333	55.22		17.3333	63.336		17.3333	82.614		17.3333	128.783
17.3667	48.106		17.3667	54.727		17.3667	63.251		17.3667	82.722		17.3667	128.926
17.4	48.176		17.4	54.6		17.4	63.395		17.4	82.864		17.4	129.071
17.4333	48.254		17.4333	55.046		17.4333	63.359		17.4333	82.944		17.4333	129.625
17.4667	48.213		17.4667	55.567		17.4667	63.274		17.4667	82.567		17.4667	129.503
17.5	48.301		17.5	55.487		17.5	63.411		17.5	82.248		17.5	129.35
17.5333	48.353		17.5333	55.386		17.5333	63.54		17.5333	82.119		17.5333	128.72
17.5667	48.145		17.5667	55.844		17.5667	63.596		17.5667	82.127		17.5667	129.279
17.6	47.714		17.6	55.956		17.6	63.421		17.6	82.026		17.6	129.118
17.6333	47.266		17.6333	55.813		17.6333	63.091		17.6333	82.011		17.6333	128.364
17.6667	46.96		17.6667	55.554		17.6667	62.776		17.6667	81.766		17.6667	127.773
17.7	46.683		17.7	55.44		17.7	62.676		17.7	81.359		17.7	127.829
17.7333	46.801		17.7333	55.36		17.7333	62.686		17.7333	81.374		17.7333	126.763
17.7667	47.002		17.7667	55.686		17.7667	62.856		17.7667	81.199		17.7667	126.465
17.8	47.156		17.8	56.018		17.8	63.055		17.8	80.686		17.8	126.125
17.8333	47.413		17.8333	56.111		17.8333	63.204		17.8333	80.787		17.8333	126.046
17.8667	47.664		17.8667	56.098		17.8667	63.282		17.8667	81.031		17.8667	126.726
17.9	47.948		17.9	56.096		17.9	63.359		17.9	81.173		17.9	127.125
17.9333	48.176		17.9333	56.062		17.9333	63.295		17.9333	81.065		17.9333	128.119
17.9667	47.943		17.9667	56.016		17.9667	63.467		17.9667	80.874		17.9667	129.094
18	47.868		18	55.938		18	63.576		18	80.642		18	129.501
18.0333	47.842		18.0333	55.78		18.0333	63.607		18.0333	80.781		18.0333	128.683
18.0667	47.769		18.0667	55.619		18.0667	63.498		18.0667	81.274		18.0667	128.169
18.1	47.792		18.1	55.406		18.1	63.72		18.1	81.915		18.1	127.837
18.1333	47.933		18.1333	55.233		18.1333	63.777		18.1333	82.078		18.1333	127.573
18.1667	47.925		18.1667	54.997		18.1667	63.733		18.1667	81.431		18.1667	127.974
18.2	47.787		18.2	55.147		18.2	64.037		18.2	81.32		18.2	128.712
18.2333	47.763		18.2333	55.399		18.2333	64.12		18.2333	81.39		18.2333	130.065
18.2667	47.651		18.2667	55.253		18.2667	63.945		18.2667	81.9		18.2667	129.485
18.3	47.426		18.3	55.018		18.3	63.648		18.3	81.951		18.3	130.184
18.3333	47.277		18.3333	54.766		18.3333	63.573		18.3333	81.897		18.3333	130.487
18.3667	47.426		18.3667	54.53		18.3667	63.313		18.3667	81.805		18.3667	130.513
18.4	47.572		18.4	54.445		18.4	63.449		18.4	81.959		18.4	130.682
18.4333	47.609		18.4333	54.476		18.4333	63.62		18.4333	81.738		18.4333	130.78
18.4667	47.612		18.4667	54.548		18.4667	63.681		18.4667	81.936		18.4667	130.991
18.5	47.883		18.5	54.8		18.5	63.666		18.5	81.998		18.5	131.085
18.5333	48.06		18.5333	55.09		18.5333	63.62		18.5333	81.779		18.5333	130.743
18.5667	48.078		18.5667	55.266		18.5667	63.545		18.5667	81.946		18.5667	130.64
18.6	48.096		18.6	55.425		18.6	63.689		18.6	81.866		18.6	130.637
18.6333	48.016		18.6333	55.702		18.6333	63.854		18.6333	81.949		18.6333	130.35
18.6667	47.622		18.6667	56.016		18.6667	63.643		18.6667	81.781		18.6667	130.495
18.7	47.269		18.7	55.927		18.7	63.545		18.7	81.598		18.7	130.711
18.7333	46.986		18.7333	55.821		18.7333	63.663		18.7333	81.949		18.7333	131.207
18.7667	46.921		18.7667	55.453		18.7667	63.965		18.7667	82.088		18.7667	130.753
18.8	47.07		18.8	55.217		18.8	64.166		18.8	82.178		18.8	130.74
18.8333	47.387		18.8333	54.766		18.8333	64.36		18.8333	81.967		18.8333	130.848
18.8667	47.591		18.8667	54.712		18.8667	64.419		18.8667	82.116		18.8667	131.254
18.9	47.609		18.9	54.885		18.9	64.6		18.9	82.062		18.9	131.687
18.9333	47.491		18.9333	55.132		18.9333	64.128		18.9333	82.122		18.9333	131.568
18.9667	47.538		18.9667	55.494		18.9667	63.645		18.9667	81.972		18.9667	131.526
19	47.583		19	55.37		19	63.308		19	82.271		19	131.705
19.0333	47.528		19.0333	54.937		19.0333	63.047		19.0333	82.554		19.0333	131.99
19.0667	47.426		19.0667	54.94		19.0667	62.797		19.0667	82.281		19.0667	132.602
19.1	47.41		19.1	54.917		19.1	62.781		19.1	82.137		19.1	132.744
19.1333	47.35		19.1333	54.856		19.1333	62.848		19.1333	82.31		19.1333	132.565
19.1667	47.277		19.1667	55.022		19.1667	62.776		19.1667	82.454		19.1667	132.03
19.2	47.146		19.2	55.242		19.2	62.792		19.2	81.807		19.2	131.228
19.2333	46.992		19.2333	55.079		19.2333	62.995		19.2333	81.24		19.2333	131.167
19.2667	46.958		19.2667	55.004		19.2667	63.264		19.2667	81.088		19.2667	130.988
19.3	47.24		19.3	54.905		19.3	63.741		19.3	81.292		19.3	130.843
19.3333	47.41		19.3333	55.102		19.3333	64.017		19.3333	81.732		19.3333	130.078
19.3667	47.698		19.3667	54.713		19.3667	64.37		19.3667	81.957		19.3667	129.461
19.4	47.748		19.4	54.433		19.4	64.182		19.4	82.134		19.4	129.313
19.4333	47.732		19.4333	54.109		19.4333	63.787		19.4333	81.717		19.4333	129.469
19.4667	47.483		19.4667	54.316		19.4667	63.656		19.4667	81.421		19.4667	129.63
19.5	47.311		19.5	54.08		19.5	63.805		19.5	81.423		19.5	130.07
19.5333	47.075		19.5333	54.099		19.5333	64.107		19.5333	81.431		19.5333	130.766
19.5667	47.162		19.5667	54.257		19.5667	64.28		19.5667	81.359		19.5667	131.001
19.6	47.238		19.6	54.602		19.6	64.337		19.6	81.165		19.6	130.429
19.6333	47.248		19.6333	54.828		19.6333	64.218		19.6333	80.91		19.6333	130.244
19.6667	47.358		19.6667	54.901		19.6667	63.749		19.6667	80.738		19.6667	130.147
19.7	47.35		19.7	55.148		19.7	63.166		19.7	81.134		19.7	129.635
19.7333	47.324		19.7333	55.396		19.7333	62.789		19.7333	81.511		19.7333	129.007
19.7667	47.402		19.7667	55.598		19.7667	62.836		19.7667	81.622		19.7667	128.322
19.8	47.669		19.8	55.56		19.8	63.132		19.8	81.982		19.8	128.077
19.8333	47.753		19.8333	55.425		19.8333	63.328		19.8333	82.258		19.8333	127.739
19.8667	47.826		19.8667	55.429		19.8667	63.323		19.8667	82.423		19.8667	127.721
19.9	47.961		19.9	55.533		19.9	63.573		19.9	82.663		19.9	127.655
19.9333	47.902		19.9333	55.482		19.9333	63.524		19.9333	82.835		19.9333	127.821
19.9667	47.943		19.9667	55.29		19.9667	63.725		19.9667	82.835		19.9667	128.116
20	48.052		20	55.346		20	63.798		20	82.743		20	128.928
20.0333	48.114		20.0333	55.374		20.0333	63.782		20.0333	83.186		20.0333	129.321
20.0667	48.215		20.0667	55.32		20.0667	63.705		20.0667	83.423		20.0667	129.224
20.1	48.189		20.1	55.266		20.1	63.805		20.1	83.109		20.1	129.501
20.1333	48.368		20.1333	55.285		20.1333	63.697		20.1333	82.629		20.1333	129.712
20.1667	48.583		20.1667	55.109		20.1667	63.166		20.1667	82.652		20.1667	129.58
20.2	48.596		20.2	54.92		20.2	62.812		20.2	82.573		20.2	129.651
20.2333	48.534		20.2333	54.935		20.2333	62.758		20.2333	82.951		20.2333	130.302
20.2667	48.222		20.2667	55.091		20.2667	62.668		20.2667	83.268		20.2667	131.064
20.3	48.307		20.3	55.213		20.3	62.794		20.3	83.4		20.3	131.318
20.3333	48.323		20.3333	55.216		20.3333	63.29		20.3333	83.328		20.3333	131.304
20.3667	48.411		20.3667	55.325		20.3667	63.723		20.3667	83.284		20.3667	131.114
20.4	48.556		20.4	55.536		20.4	63.728		20.4	82.792		20.4	130.814
20.4333	48.621		20.4333	55.756		20.4333	64.104		20.4333	82.823		20.4333	130.619
20.4667	48.621		20.4667	55.681		20.4667	64.148		20.4667	82.959		20.4667	130.521
20.5	48.663		20.5	55.476		20.5	64.102		20.5	82.954		20.5	130.484
20.5333	45.536		20.5333	55.513		20.5333	63.434		20.5333	82.902		20.5333	130.389
20.5667	41.405		20.5667	55.612		20.5667	63.473		20.5667	82.727		20.5667	130.257
20.6	38.122		20.6	55.777		20.6	63.07		20.6	82.307		20.6	130.247
20.6333	35.564		20.6333	56.044		20.6333	62.745		20.6333	82.119		20.6333	130.471
20.6667	33.552		20.6667	56.149		20.6667	62.714		20.6667	81.686		20.6667	130.532
20.7	31.967		20.7	56.144		20.7	62.841		20.7	81.941		20.7	130.524
20.7333	30.723		20.7333	55.713		20.7333	62.748		20.7333	82.006		20.7333	130.537
20.7667	29.746		20.7667	55.939		20.7667	62.464		20.7667	81.768		20.7667	130.497
20.8	28.963		20.8	55.201		20.8	62.392		20.8	81.805		20.8	130.447
20.8333	28.296		20.8333	49.107		20.8333	62.263		20.8333	81.359		20.8333	130.039
20.8667	27.766		20.8667	44.365		20.8667	62.028		20.8667	80.982		20.8667	129.472
20.9	27.309		20.9	40.745		20.9	61.83		20.9	80.284		20.9	129.427
20.9333	26.913		20.9333	37.914		20.9333	61.665		20.9333	80.48		20.9333	129.516
20.9667	26.593		20.9667	35.725		20.9667	61.654		20.9667	80.926		20.9667	129.625
21	26.302		21	33.904		21	61.495		21	81.013		21	129.878
21.0333	26.048		21.0333	32.501		21.0333	61.719		21.0333	80.593		21.0333	129.553
21.0667	25.824		21.0667	31.418		21.0667	62.036		21.0667	80.506		21.0667	128.335
21.1	25.612		21.1	30.537		21.1	61.985		21.1	80.704		21.1	129.06
21.1333	25.449		21.1333	29.764		21.1333	62.034		21.1333	80.787		21.1333	126.953
21.1667	25.312		21.1667	29.158		21.1667	62.472		21.1667	80.498		21.1667	128.583
21.2	25.19		21.2	28.618		21.2	62.524		21.2	80.225		21.2	122.137
21.2333	25.097		21.2333	28.168		21.2333	62.242		21.2333	80.111		21.2333	101.491
21.2667	24.989		21.2667	27.795		21.2667	62.503		21.2667	80.232		21.2667	86.987
21.3	24.922		21.3	27.461		21.3	64.152		21.3	80.194		21.3	76.322
21.3333	24.847		21.3333	27.173		21.3333	63.912		21.3333	80.336		21.3333	68.363
21.3667	24.754		21.3667	26.932		21.3667	63.68		21.3667	80.712		21.3667	62.155
21.4	24.694		21.4	26.72		21.4	63.863		21.4	81.078		21.4	57.107
21.4333	24.623		21.4333	26.49		21.4333	64.43		21.4333	81.56		21.4333	53.195
21.4667	24.551		21.4667	26.331		21.4667	64.863		21.4667	82.235		21.4667	50.183
21.5	24.477		21.5	26.186		21.5	61.518		21.5	82.467		21.5	47.733
21.5333	24.427		21.5333	26.053		21.5333	53.62		21.5333	82.253		21.5333	45.805
21.5667	24.369		21.5667	25.929		21.5667	48.016		21.5667	82.864		21.5667	44.164
21.6	24.334		21.6	25.831		21.6	43.722		21.6	78.003		21.6	42.692
21.6333	24.294		21.6333	25.72		21.6333	40.523		21.6333	66.128		21.6333	41.433
21.6667	24.264		21.6667	25.609		21.6667	38.006		21.6667	57.779		21.6667	40.416
21.7	24.216		21.7	25.529		21.7	36.063		21.7	51.687		21.7	39.623
21.7333	24.147		21.7333	25.426		21.7333	34.595		21.7333	47.197		21.7333	38.796
21.7667	24.107		21.7667	25.384		21.7667	33.396		21.7667	43.828		21.7667	37.721
21.8	24.078		21.8	25.304		21.8	32.406		21.8	41.141		21.8	36.965
21.8333	24.044		21.8333	25.254		21.8333	31.527		21.8333	38.949		21.8333	36.481
21.8667	24.004		21.8667	25.201		21.8667	30.826		21.8667	37.306		21.8667	36.063
21.9	23.986		21.9	25.117		21.9	30.22		21.9	35.988		21.9	35.649
21.9333	23.93		21.9333	25.072		21.9333	29.704		21.9333	34.868		21.9333	35.265
21.9667	23.898		21.9667	24.971		21.9667	29.296		21.9667	33.9		21.9667	35.024
22	23.888		22	24.923		22	28.926		22	33.1		22	34.627
22.0333	23.848		22.0333	24.868		22.0333	28.59		22.0333	32.378		22.0333	34.058
22.0667	23.832		22.0667	24.77		22.0667	28.261		22.0667	31.825		22.0667	33.576
22.1	23.811		22.1	24.754		22.1	27.962		22.1	31.303		22.1	33.325
22.1333	23.806		22.1333	24.717		22.1333	27.819		22.1333	30.793		22.1333	33.187
22.1667	23.758		22.1667	24.69		22.1667	27.639		22.1667	30.348		22.1667	33.028
22.2	23.729		22.2	24.635		22.2	27.449		22.2	30.033		22.2	32.745
22.2333	23.694		22.2333	24.598		22.2333	27.311		22.2333	29.734		22.2333	32.544
22.2667	23.649		22.2667	24.561		22.2667	27.19		22.2667	29.456		22.2667	32.382
22.3	23.615		22.3	24.516		22.3	27.055		22.3	29.197		22.3	32.311
22.3333	23.607		22.3333	24.473		22.3333	26.943		22.3333	29.011		22.3333	32.263
22.3667	23.575		22.3667	24.455		22.3667	26.83		22.3667	28.845		22.3667	32.096
22.4	23.551		22.4	24.405		22.4	26.639		22.4	28.654		22.4	31.903
22.4333	23.559		22.4333	24.373		22.4333	26.562		22.4333	28.522		22.4333	31.768
22.4667	23.549		22.4667	24.338		22.4667	26.486		22.4667	28.355		22.4667	31.546
22.5	23.536		22.5	24.288		22.5	26.406		22.5	28.143		22.5	31.371
22.5333	23.483		22.5333	24.275		22.5333	26.311		22.5333	27.961		22.5333	31.255
22.5667	23.461		22.5667	24.262		22.5667	26.261		22.5667	27.778		22.5667	31.183
22.6	23.443		22.6	24.219		22.6	26.194		22.6	27.614		22.6	31.152
22.6333	23.409		22.6333	24.156		22.6333	26.134		22.6333	27.497		22.6333	31.175
22.6667	23.395		22.6667	24.113		22.6667	26.073		22.6667	27.4		22.6667	31.168
22.7	23.379		22.7	24.103		22.7	26.025		22.7	27.307		22.7	31.123
22.7333	23.364		22.7333	24.084		22.7333	25.924		22.7333	27.206		22.7333	31.054
22.7667	23.353		22.7667	24.068		22.7667	25.84		22.7667	27.119		22.7667	30.99
22.8	23.305		22.8	24.09		22.8	25.768		22.8	27.018		22.8	30.898
22.8333	23.266		22.8333	24.045		22.8333	25.718		22.8333	27		22.8333	30.826
22.8667	23.26		22.8667	24.034		22.8667	25.641		22.8667	26.942		22.8667	30.72
22.9	23.237		22.9	24.013		22.9	25.557		22.9	26.878		22.9	30.628
22.9333	23.234		22.9333	23.997		22.9333	25.512		22.9333	26.77		22.9333	30.548
22.9667	23.199		22.9667	23.939		22.9667	25.504		22.9667	26.786		22.9667	30.487
23	23.197		23	23.907		23	25.482		23	26.783		23	30.358
23.0333	23.184		23.0333	23.891		23.0333	25.477		23.0333	26.748		23.0333	30.209
23.0667	23.128		23.0667	23.873		23.0667	25.427		23.0667	26.746		23.0667	30.074
23.1	23.12		23.1	23.878		23.1	25.432		23.1	26.682		23.1	29.884
23.1333	23.096		23.1333	23.87		23.1333	25.408		23.1333	26.611		23.1333	29.701
23.1667	23.094		23.1667	23.836		23.1667	25.342		23.1667	26.582		23.1667	29.572
23.2	23.083		23.2	23.798		23.2	25.255		23.2	26.563		23.2	29.516
23.2333	23.064		23.2333	23.788		23.2333	25.226		23.2333	26.526		23.2333	29.558
23.2667	23.049		23.2667	23.746		23.2667	25.202		23.2667	26.513		23.2667	29.537
23.3	23.027		23.3	23.727		23.3	25.138		23.3	26.502		23.3	29.537
23.3333	23.009		23.3333	23.719		23.3333	25.109		23.3333	26.497		23.3333	29.558
23.3667	23.001		23.3667	23.706		23.3667	25.099		23.3667	26.473		23.3667	29.569
23.4	22.99		23.4	23.695		23.4	25.07		23.4	26.426		23.4	29.601
23.4333	22.951		23.4333	23.669		23.4333	25.009		23.4333	26.378		23.4333	29.648
23.4667	22.922		23.4667	23.645		23.4667	24.982		23.4667	26.357		23.4667	29.683
23.5	22.927		23.5	23.624		23.5	24.945		23.5	26.304		23.5	29.691
23.5333	22.911		23.5333	23.613		23.5333	24.953		23.5333	26.219		23.5333	29.691
23.5667	22.908		23.5667	23.595		23.5667	24.929		23.5667	26.203		23.5667	29.611
23.6	22.895		23.6	23.6		23.6	24.945		23.6	26.145		23.6	29.558
23.6333	22.887		23.6333	23.566		23.6333	24.913		23.6333	26.137		23.6333	29.524
23.6667	22.885		23.6667	23.555		23.6667	24.898		23.6667	26.103		23.6667	29.487
23.7	22.877		23.7	23.515		23.7	24.853		23.7	26.034		23.7	29.45
23.7333	22.847		23.7333	23.481		23.7333	24.823		23.7333	26.029		23.7333	29.466
23.7667	22.85		23.7667	23.47		23.7667	24.823		23.7667	26.013		23.7667	29.45
23.8	22.837		23.8	23.491		23.8	24.826		23.8	25.925		23.8	29.445
23.8333	22.826		23.8333	23.446		23.8333	24.776		23.8333	25.841		23.8333	29.434
23.8667	22.81		23.8667	23.436		23.8667	24.725		23.8667	25.822		23.8667	29.41
23.9	22.781		23.9	23.425		23.9	24.723		23.9	25.78		23.9	29.386
23.9333	22.776		23.9333	23.423		23.9333	24.71		23.9333	25.727		23.9333	29.344
23.9667	22.744		23.9667	23.388		23.9667	24.675		23.9667	25.669		23.9667	29.32
24	22.739		24	23.375		24	24.635		24	25.634		24	29.246
24.0333	22.744		24.0333	23.364		24.0333	24.588		24.0333	25.645		24.0333	29.193
24.0667	22.734		24.0667	23.364		24.0667	24.572		24.0667	25.626		24.0667	29.111
24.1	22.731		24.1	23.343		24.1	24.54		24.1	25.595		24.1	29.085
24.1333	22.715		24.1333	23.314		24.1333	24.535		24.1333	25.547		24.1333	29.048
24.1667	22.718		24.1667	23.319		24.1667	24.527		24.1667	25.502		24.1667	28.971
24.2	22.681		24.2	23.304		24.2	24.522		24.2	25.491		24.2	28.958
24.2333	22.681		24.2333	23.269		24.2333	24.498		24.2333	25.473		24.2333	28.936
24.2667	22.67		24.2667	23.256		24.2667	24.516		24.2667	25.491		24.2667	28.875
24.3	22.644		24.3	23.248		24.3	24.508		24.3	25.441		24.3	28.875
24.3333	22.665		24.3333	23.232		24.3333	24.501		24.3333	25.385		24.3333	28.846
24.3667	22.646		24.3667	23.24		24.3667	24.498		24.3667	25.33		24.3667	28.846
24.4	22.636		24.4	23.219		24.4	24.461		24.4	25.303		24.4	28.812
24.4333	22.636		24.4333	23.222		24.4333	24.45		24.4333	25.287		24.4333	28.754
24.4667	22.604		24.4667	23.219		24.4667	24.418		24.4667	25.232		24.4667	28.706
24.5	22.58		24.5	23.198		24.5	24.413		24.5	25.242		24.5	28.666
24.5333	22.596		24.5333	23.184		24.5333	24.381		24.5333	25.224		24.5333	28.658
24.5667	22.593		24.5667	23.187		24.5667	24.355		24.5667	25.211		24.5667	28.558
24.6	22.591		24.6	23.161		24.6	24.307		24.6	25.229		24.6	28.455
24.6333	22.556		24.6333	23.142		24.6333	24.276		24.6333	25.208		24.6333	28.365
24.6667	22.548		24.6667	23.153		24.6667	24.262		24.6667	25.213		24.6667	28.343
24.7	22.556		24.7	23.113		24.7	24.238		24.7	25.171		24.7	28.388
24.7333	22.548		24.7333	23.11		24.7333	24.26		24.7333	25.158		24.7333	28.394
24.7667	22.538		24.7667	23.1		24.7667	24.22		24.7667	25.142		24.7667	28.336
24.8	22.517		24.8	23.084		24.8	24.228		24.8	25.086		24.8	28.296
24.8333	22.514		24.8333	23.108		24.8333	24.215		24.8333	25.123		24.8333	28.216
24.8667	22.488		24.8667	23.081		24.8667	24.175		24.8667	25.126		24.8667	28.171
24.9	22.503		24.9	23.113		24.9	24.164		24.9	25.118		24.9	28.164
24.9333	22.493		24.9333	23.097		24.9333	24.125		24.9333	25.115		24.9333	28.097
24.9667	22.49		24.9667	23.081		24.9667	24.101		24.9667	25.07		24.9667	28.031
25	22.48		25	23.057		25	24.104		25	25.063		25	28.026
25.0333	22.474		25.0333	23.026		25.0333	24.111		25.0333	25.057		25.0333	28.018
25.0667	22.472		25.0667	23.012		25.0667	24.096		25.0667	25.044		25.0667	28.01
25.1	22.464		25.1	23.028		25.1	24.085		25.1	25.002		25.1	27.999
25.1333	22.448		25.1333	22.983		25.1333	24.045		25.1333	24.957		25.1333	27.991
25.1667	22.44		25.1667	22.97		25.1667	24.048		25.1667	24.967		25.1667	27.981
25.2	22.445		25.2	22.965		25.2	24.006		25.2	24.946		25.2	27.933
25.2333	22.456		25.2333	22.952		25.2333	24.032		25.2333	24.925		25.2333	27.915
25.2667	22.424		25.2667	22.957		25.2667	24.029		25.2667	24.898		25.2667	27.875
25.3	22.419		25.3	22.962		25.3	24.04		25.3	24.838		25.3	27.891
25.3333	22.408		25.3333	22.936		25.3333	24.019		25.3333	24.838		25.3333	27.87
25.3667	22.39		25.3667	22.899		25.3667	23.982		25.3667	24.779		25.3667	27.796
25.4	22.376		25.4	22.901		25.4	23.992		25.4	24.737		25.4	27.774
25.4333	22.353		25.4333	22.893		25.4333	23.971		25.4333	24.75		25.4333	27.804
25.4667	22.366		25.4667	22.885		25.4667	23.969		25.4667	24.74		25.4667	27.822
25.5	22.371		25.5	22.864		25.5	23.945		25.5	24.761		25.5	27.814
25.5333	22.355		25.5333	22.867		25.5333	23.897		25.5333	24.695		25.5333	27.785
25.5667	22.353		25.5667	22.872		25.5667	23.9		25.5667	24.647		25.5667	27.788
25.6	22.35		25.6	22.869		25.6	23.897		25.6	24.652		25.6	27.78
25.6333	22.355		25.6333	22.864		25.6333	23.889		25.6333	24.684		25.6333	27.756
25.6667	22.329		25.6667	22.84		25.6667	23.889		25.6667	24.687		25.6667	27.721
25.7	22.323		25.7	22.848		25.7	23.889		25.7	24.703		25.7	27.662
25.7333	22.315		25.7333	22.846		25.7333	23.876		25.7333	24.695		25.7333	27.563
25.7667	22.302		25.7667	22.822		25.7667	23.889		25.7667	24.666		25.7667	27.497
25.8	22.3		25.8	22.83		25.8	23.847		25.8	24.642		25.8	27.461
25.8333	22.289		25.8333	22.84		25.8333	23.849		25.8333	24.591		25.8333	27.382
25.8667	22.289		25.8667	22.825		25.8667	23.839		25.8667	24.544		25.8667	27.38
25.9	22.273		25.9	22.825		25.9	23.818		25.9	24.538		25.9	27.37
25.9333	22.26		25.9333	22.811		25.9333	23.821		25.9333	24.552		25.9333	27.37
25.9667	22.255		25.9667	22.801		25.9667	23.798		25.9667	24.538		25.9667	27.341
26	22.216		26	22.798		26	23.774		26	24.533		26	27.337
26.0333	22.208		26.0333	22.78		26.0333	23.745		26.0333	24.488		26.0333	27.334
26.0667	22.223		26.0667	22.811		26.0667	23.739		26.0667	24.456		26.0667	27.305
26.1	22.218		26.1	22.78		26.1	23.731		26.1	24.441		26.1	27.313
26.1333	22.214		26.1333	22.764		26.1333	23.734		26.1333	24.43		26.1333	27.249
26.1667	22.198		26.1667	22.735		26.1667	23.737		26.1667	24.451		26.1667	27.166
26.2	22.17		26.2	22.713		26.2	23.716		26.2	24.433		26.2	27.148
26.2333	22.16		26.2333	22.697		26.2333	23.71		26.2333	24.409		26.2333	27.145
26.2667	22.178		26.2667	22.69		26.2667	23.688		26.2667	24.406		26.2667	27.137
26.3	22.202		26.3	22.692		26.3	23.677		26.3	24.396		26.3	27.1
26.3333	22.214		26.3333	22.684		26.3333	23.684		26.3333	24.417		26.3333	27.064
26.3667	22.203		26.3667	22.666		26.3667	23.697		26.3667	24.411		26.3667	27.071
26.4	22.211		26.4	22.676		26.4	23.657		26.4	24.411		26.4	27.074
26.4333	22.198		26.4333	22.66		26.4333	23.631		26.4333	24.438		26.4333	27.047
26.4667	22.228		26.4667	22.643		26.4667	23.591		26.4667	24.422		26.4667	26.977
26.5	22.204		26.5	22.62		26.5	23.57		26.5	24.411		26.5	26.951
26.5333	22.201		26.5333	22.618		26.5333	23.535		26.5333	24.419		26.5333	26.977
26.5667	22.204		26.5667	22.626		26.5667	23.535		26.5667	24.382		26.5667	26.964
26.6	22.201		26.6	22.606		26.6	23.509		26.6	24.374		26.6	26.954
26.6333	22.196		26.6333	22.606		26.6333	23.514		26.6333	24.364		26.6333	26.978
26.6667	22.18		26.6667	22.62		26.6667	23.539		26.6667	24.343		26.6667	26.949
26.7	22.169		26.7	22.583		26.7	23.529		26.7	24.311		26.7	26.901
26.7333	22.161		26.7333	22.604		26.7333	23.502		26.7333	24.25		26.7333	26.855
26.7667	22.148		26.7667	22.614		26.7667	23.484		26.7667	24.247		26.7667	26.794
26.8	22.145		26.8	22.588		26.8	23.456		26.8	24.276		26.8	26.773
26.8333	22.127		26.8333	22.596		26.8333	23.443		26.8333	24.237		26.8333	26.722
26.8667	22.116		26.8667	22.588		26.8667	23.409		26.8667	24.237		26.8667	26.644
26.9	22.124		26.9	22.58		26.9	23.414		26.9	24.226		26.9	26.61
26.9333	22.119		26.9333	22.601		26.9333	23.436		26.9333	24.218		26.9333	26.62
26.9667	22.14		26.9667	22.569		26.9667	23.436		26.9667	24.184		26.9667	26.583
27	22.129		27	22.587		27	23.452		27	24.16		27	26.533
27.0333	22.135		27.0333	22.573		27.0333	23.436		27.0333	24.12		27.0333	26.536
27.0667	22.127		27.0667	22.578		27.0667	23.428		27.0667	24.067		27.0667	26.528
27.1	22.119		27.1	22.564		27.1	23.433		27.1	24.036		27.1	26.552
27.1333	22.129		27.1333	22.53		27.1333	23.374		27.1333	24.041		27.1333	26.595
27.1667	22.116		27.1667	22.525		27.1667	23.385		27.1667	24.075		27.1667	26.635
27.2	22.113		27.2	22.534		27.2	23.371		27.2	24.067		27.2	26.586
27.2333	22.108		27.2333	22.534		27.2333	23.369		27.2333	24.075		27.2333	26.549
27.2667	22.092		27.2667	22.518		27.2667	23.37		27.2667	24.022		27.2667	26.488
27.3	22.121		27.3	22.494		27.3	23.362		27.3	24.028		27.3	26.48
27.3333	22.111		27.3333	22.476		27.3333	23.393		27.3333	24.03		27.3333	26.356
27.3667	22.105		27.3667	22.481		27.3667	23.375		27.3667	24.014		27.3667	26.287
27.4	22.095		27.4	22.492		27.4	23.354		27.4	24.044		27.4	26.302
27.4333	22.095		27.4333	22.484		27.4333	23.327		27.4333	24.044		27.4333	26.312
27.4667	22.092		27.4667	22.478		27.4667	23.29		27.4667	24.044		27.4667	26.337
27.5	22.079		27.5	22.468		27.5	23.285		27.5	24.054		27.5	26.377
27.5333	22.068		27.5333	22.465		27.5333	23.334		27.5333	24.001		27.5333	26.377
27.5667	22.073		27.5667	22.465		27.5667	23.326		27.5667	23.983		27.5667	26.334
27.6	22.079		27.6	22.455		27.6	23.318		27.6	23.985		27.6	26.271
27.6333	22.076		27.6333	22.452		27.6333	23.318		27.6333	23.988		27.6333	26.205
27.6667	22.079		27.6667	22.469		27.6667	23.305		27.6667	23.959		27.6667	26.198
27.7	22.081		27.7	22.466		27.7	23.294		27.7	23.943		27.7	26.166
27.7333	22.087		27.7333	22.466		27.7333	23.301		27.7333	23.917		27.7333	26.145
27.7667	22.071		27.7667	22.45		27.7667	23.311		27.7667	23.898		27.7667	26.164
27.8	22.055		27.8	22.416		27.8	23.297		27.8	23.882		27.8	26.142
27.8333	22.046		27.8333	22.437		27.8333	23.294		27.8333	23.882		27.8333	26.105
27.8667	22.068		27.8667	22.448		27.8667	23.302		27.8667	23.834		27.8667	26.034
27.9	22.06		27.9	22.416		27.9	23.289		27.9	23.832		27.9	26.089
27.9333	22.049		27.9333	22.389		27.9333	23.294		27.9333	23.819		27.9333	26.124
27.9667	22.057		27.9667	22.379		27.9667	23.278		27.9667	23.795		27.9667	26.182
28	22.025		28	22.393		28	23.279		28	23.795		28	26.195
28.0333	22.03		28.0333	22.414		28.0333	23.3		28.0333	23.8		28.0333	26.193
28.0667	22.02		28.0667	22.384		28.0667	23.273		28.0667	23.787		28.0667	26.211
28.1	22.02		28.1	22.376		28.1	23.273		28.1	23.8		28.1	26.211
28.1333	22.006		28.1333	22.384		28.1333	23.275		28.1333	23.813		28.1333	26.216
28.1667	22.028		28.1667	22.381		28.1667	23.257		28.1667	23.811		28.1667	26.201
28.2	22.033		28.2	22.35		28.2	23.228		28.2	23.811		28.2	26.214
28.2333	21.998		28.2333	22.345		28.2333	23.207		28.2333	23.816		28.2333	26.203
28.2667	21.998		28.2667	22.366		28.2667	23.199		28.2667	23.803		28.2667	26.174
28.3	22.006		28.3	22.339		28.3	23.206		28.3	23.797		28.3	26.161
28.3333	21.998		28.3333	22.377		28.3333	23.175		28.3333	23.771		28.3333	26.129
28.3667	21.977		28.3667	22.367		28.3667	23.167		28.3667	23.774		28.3667	26.074
28.4	21.99		28.4	22.359		28.4	23.148		28.4	23.758		28.4	26.002
28.4333	21.993		28.4333	22.359		28.4333	23.129		28.4333	23.737		28.4333	25.965
28.4667	22.001		28.4667	22.374		28.4667	23.15		28.4667	23.715		28.4667	25.954
28.5	21.988		28.5	22.353		28.5	23.147		28.5	23.681		28.5	25.915
28.5333	21.974		28.5333	22.361		28.5333	23.162		28.5333	23.668		28.5333	25.878
28.5667	21.988		28.5667	22.361		28.5667	23.162		28.5667	23.692		28.5667	25.87
28.6	21.98		28.6	22.37		28.6	23.183		28.6	23.681		28.6	25.835
28.6333	21.98		28.6333	22.365		28.6333	23.151		28.6333	23.697		28.6333	25.798
28.6667	21.974		28.6667	22.337		28.6667	23.114		28.6667	23.699		28.6667	25.716
28.7	21.956		28.7	22.324		28.7	23.114		28.7	23.71		28.7	25.687
28.7333	21.945		28.7333	22.341		28.7333	23.111		28.7333	23.71		28.7333	25.669
28.7667	21.926		28.7667	22.339		28.7667	23.114		28.7667	23.692		28.7667	25.719
28.8	21.931		28.8	22.36		28.8	23.114		28.8	23.697		28.8	25.674
28.8333	21.918		28.8333	22.36		28.8333	23.122		28.8333	23.684		28.8333	25.666
28.8667	21.894		28.8667	22.362		28.8667	23.122		28.8667	23.702		28.8667	25.666
28.9	21.891		28.9	22.373		28.9	23.114		28.9	23.692		28.9	25.695
28.9333	21.891		28.9333	22.346		28.9333	23.103		28.9333	23.668		28.9333	25.735
28.9667	21.883		28.9667	22.344		28.9667	23.093		28.9667	23.686		28.9667	25.753
29	21.915		29	22.369		29	23.093		29	23.652		29	25.743
29.0333	21.91		29.0333	22.358		29.0333	23.077		29.0333	23.647		29.0333	25.708
29.0667	21.902		29.0667	22.361		29.0667	23.058		29.0667	23.604		29.0667	25.695
29.1	21.902		29.1	22.345		29.1	23.056		29.1	23.583		29.1	25.711
29.1333	21.894		29.1333	22.376		29.1333	23.086		29.1333	23.575		29.1333	25.666
29.1667	21.899		29.1667	22.363		29.1667	23.078		29.1667	23.591		29.1667	25.687
29.2	21.894		29.2	22.36		29.2	23.086		29.2	23.583		29.2	25.687
29.2333	21.902		29.2333	22.358		29.2333	23.067		29.2333	23.578		29.2333	25.682
29.2667	21.907		29.2667	22.342		29.2667	23.051		29.2667	23.604		29.2667	25.692
29.3	21.886		29.3	22.347		29.3	23.043		29.3	23.612		29.3	25.692
29.3333	21.889		29.3333	22.358		29.3333	23.038		29.3333	23.57		29.3333	25.684
29.3667	21.854		29.3667	22.323		29.3667	23.033		29.3667	23.551		29.3667	25.69
29.4	21.851		29.4	22.337		29.4	22.995		29.4	23.58		29.4	25.632
29.4333	21.835		29.4333	22.318		29.4333	23.008		29.4333	23.567		29.4333	25.616
29.4667	21.835		29.4667	22.315		29.4667	22.987		29.4667	23.554		29.4667	25.661
29.5	21.832		29.5	22.305		29.5	22.958		29.5	23.527		29.5	25.637
29.5333	21.83		29.5333	22.331		29.5333	22.999		29.5333	23.506		29.5333	25.637
29.5667	21.83		29.5667	22.308		29.5667	22.977		29.5667	23.512		29.5667	25.602
29.6	21.838		29.6	22.305		29.6	23.004		29.6	23.496		29.6	25.594
29.6333	21.814		29.6333	22.292		29.6333	22.996		29.6333	23.49		29.6333	25.552
29.6667	21.843		29.6667	22.302		29.6667	22.98		29.6667	23.514		29.6667	25.504
29.7	21.843		29.7	22.297		29.7	22.959		29.7	23.469		29.7	25.491
29.7333	21.843		29.7333	22.292		29.7333	22.977		29.7333	23.477		29.7333	25.473
29.7667	21.838		29.7667	22.284		29.7667	22.967		29.7667	23.477		29.7667	25.436
29.8	21.846		29.8	22.278		29.8	22.964		29.8	23.485		29.8	25.428
29.8333	21.822		29.8333	22.257		29.8333	22.935		29.8333	23.472		29.8333	25.444
29.8667	21.808		29.8667	22.255		29.8667	22.94		29.8667	23.459		29.8667	25.457
29.9	21.827		29.9	22.265		29.9	22.945		29.9	23.448		29.9	25.422
29.9333	21.854		29.9333	22.265		29.9333	22.937		29.9333	23.453		29.9333	25.388
29.9667	21.832		29.9667	22.255		29.9667	22.916		29.9667	23.432		29.9667	25.383
30	21.83		30	22.239		30	22.892		30	23.443		30	25.338
30.0333	21.824		30.0333	22.239		30.0333	22.908		30.0333	23.416		30.0333	25.351
30.0667	21.835		30.0667	22.249		30.0667	22.868		30.0667	23.411		30.0667	25.322
30.1	21.832		30.1	22.241		30.1	22.86		30.1	23.4		30.1	25.293
30.1333	21.824		30.1333	22.241		30.1333	22.873		30.1333	23.4		30.1333	25.277
30.1667	21.814		30.1667	22.228		30.1667	22.862		30.1667	23.395		30.1667	25.287
30.2	21.798		30.2	22.255		30.2	22.882		30.2	23.395		30.2	25.264
30.2333	21.806		30.2333	22.239		30.2333	22.877		30.2333	23.369		30.2333	25.232
30.2667	21.8		30.2667	22.228		30.2667	22.863		30.2667	23.385		30.2667	25.25
30.3	21.806		30.3	22.228		30.3	22.877		30.3	23.355		30.3	25.24
30.3333	21.776		30.3333	22.255		30.3333	22.858		30.3333	23.361		30.3333	25.224
30.3667	21.787		30.3667	22.212		30.3667	22.845		30.3667	23.34		30.3667	25.2
30.4	21.768		30.4	22.225		30.4	22.858		30.4	23.326		30.4	25.203
30.4333	21.768		30.4333	22.215		30.4333	22.856		30.4333	23.324		30.4333	25.166
30.4667	21.795		30.4667	22.215		30.4667	22.856		30.4667	23.321		30.4667	25.134
30.5	21.8		30.5	22.204		30.5	22.837		30.5	23.313		30.5	25.113
			30.5333	22.196		30.5333	22.842		30.5333	23.297		30.5333	25.147
			30.5667	22.194		30.5667	22.832		30.5667	23.273		30.5667	25.134
			30.6	22.215		30.6	22.832		30.6	23.271		30.6	25.131
			30.6333	22.202		30.6333	22.826		30.6333	23.247		30.6333	25.176
			30.6667	22.199		30.6667	22.837		30.6667	23.215		30.6667	25.16
			30.7	22.199		30.7	22.842		30.7	23.21		30.7	25.129
			30.7333	22.173		30.7333	22.84		30.7333	23.207		30.7333	25.126
			30.7667	22.196		30.7667	22.834		30.7667	23.197		30.7667	25.131
			30.8	22.194		30.8	22.845		30.8	23.183		30.8	25.134
			30.8333	22.183		30.8333	22.847		30.8333	23.167		30.8333	25.147
			30.8667	22.183		30.8667	22.816		30.8667	23.16		30.8667	25.158
			30.9	22.186		30.9	22.821		30.9	23.141		30.9	25.163
			30.9333	22.175		30.9333	22.832		30.9333	23.13		30.9333	25.15
			30.9667	22.159		30.9667	22.832		30.9667	23.136		30.9667	25.123
			31	22.183		31	22.797		31	23.138		31	25.078
			31.0333	22.159		31.0333	22.792		31.0333	23.146		31.0333	25.06
			31.0667	22.183		31.0667	22.796		31.0667	23.152		31.0667	25.057
			31.1	22.167		31.1	22.778		31.1	23.152		31.1	25.031
			31.1333	22.149		31.1333	22.77		31.1333	23.16		31.1333	24.983
			31.1667	22.146		31.1667	22.796		31.1667	23.167		31.1667	24.954
			31.2	22.149		31.2	22.792		31.2	23.186		31.2	24.957
			31.2333	22.173		31.2333	22.802		31.2333	23.202		31.2333	24.975
			31.2667	22.151		31.2667	22.81		31.2667	23.199		31.2667	24.983
			31.3	22.149		31.3	22.779		31.3	23.178		31.3	24.949
			31.3333	22.149		31.3333	22.776		31.3333	23.175		31.3333	24.943
			31.3667	22.135		31.3667	22.763		31.3667	23.144		31.3667	24.935
			31.4	22.138		31.4	22.771		31.4	23.109		31.4	24.959
			31.4333	22.143		31.4333	22.771		31.4333	23.125		31.4333	24.973
			31.4667	22.133		31.4667	22.76		31.4667	23.104		31.4667	24.951
			31.5	22.122		31.5	22.768		31.5	23.125		31.5	24.935
			31.5333	22.122		31.5333	22.76		31.5333	23.138		31.5333	24.949
			31.5667	22.138		31.5667	22.768		31.5667	23.167		31.5667	24.925
			31.6	22.114		31.6	22.742		31.6	23.133		31.6	24.893
			31.6333	22.101		31.6333	22.747		31.6333	23.117		31.6333	24.888
			31.6667	22.109		31.6667	22.763		31.6667	23.117		31.6667	24.872
			31.7	22.12		31.7	22.742		31.7	23.125		31.7	24.877
			31.7333	22.114		31.7333	22.734		31.7333	23.128		31.7333	24.88
			31.7667	22.098		31.7667	22.707		31.7667	23.138		31.7667	24.906
						31.8	22.699		31.8	23.133		31.8	24.885
						31.8333	22.681		31.8333	23.133		31.8333	24.883
						31.8667	22.681		31.8667	23.083		31.8667	24.845
						31.9	22.678		31.9	23.067		31.9	24.88
						31.9333	22.66		31.9333	23.046		31.9333	24.864
						31.9667	22.654		31.9667	23.04		31.9667	24.859
						32	22.617		32	23.038		32	24.859
						32.0333	22.62		32.0333	23.019		32.0333	24.824
						32.0667	22.628		32.0667	23.009		32.0667	24.782
						32.1			32.1	23.03		32.1	24.782
						32.1333			32.1333	23.035		32.1333	24.763
						32.1667			32.1667	23.027		32.1667	24.737
						32.2			32.2	23.04		32.2	24.734
						32.2333			32.2333	23.056		32.2333	24.705
						32.2667			32.2667	23.038		32.2667	24.729
						32.3			32.3	23.04		32.3	24.716
						32.3333			32.3333	23.019		32.3333	24.713
						32.3667			32.3667	23.038		32.3667	24.695
						32.4			32.4	23.025		32.4	24.671
						32.4333			32.4333	23.006		32.4333	24.642
						32.4667			32.4667	22.98		32.4667	24.634
						32.5			32.5	22.943		32.5	24.652
						32.5333			32.5333	22.98		32.5333	24.642
						32.5667			32.5667	22.977		32.5667	24.652
						32.6			32.6	22.953		32.6	24.65
						32.6333			32.6333	22.943		32.6333	24.642
						32.6667			32.6667	22.935		32.6667	24.615
						32.7			32.7	22.929		32.7	24.546
						32.7333			32.7333	22.927		32.7333	24.523
						32.7667			32.7667	22.932		32.7667	24.576
						32.8			32.8	22.948		32.8	24.581
						32.8333						32.8333
						32.8667						32.8667
						32.9						32.9
						32.9333						32.9333
						32.9667						32.9667
						33						33
						33.0333						33.0333
						33.0667						33.0667
						33.1						33.1
						33.1333						33.1333
						33.1667						33.1667
						33.2						33.2
						33.2333						33.2333
						33.2667						33.2667
						33.3						33.3
						33.3333						33.3333
						33.3667						33.3667
						33.4						33.4
						33.4333						33.4333
						33.4667						33.4667
						33.5						33.5
						33.5333						33.5333
						33.5667						33.5667
						33.6						33.6
						33.6333						33.6333
						33.6667						33.6667
						33.7						33.7
						33.7333						33.7333
						33.7667						33.7667
						33.8						33.8
						33.8333						33.8333
						33.8667						33.8667
						33.9						33.9
						33.9333						33.9333
						33.9667						33.9667
						34						34
						34.0333						34.0333
						34.0667						34.0667
						34.1						34.1
						34.1333						34.1333
						34.1667						34.1667
						34.2						34.2
						34.2333						34.2333
						34.2667						34.2667
						34.3						34.3
						34.3333						34.3333
						34.3667						34.3667
						34.4						34.4
						34.4333						34.4333
						34.4667						34.4667
						34.5
						34.5333
						34.5667
						34.6
						34.6333
						34.6667
						34.7
						34.7333
						34.7667
						34.8
						34.8333
						34.8667
						34.9
						34.9333
						34.9667
						35
						35.0333
						35.0667
						35.1
						35.1333
						35.1667
						35.2
						35.2333
						35.2667
						35.3
						35.3333
						35.3667
						35.4

## Sheet: Fig.3h
	photo-thermal	electro-thermal
cycle number	Cabs(g g-1)	Cabs(g g-1)
1	4.04	4.02
2	3.6	3.86
3	3.64	3.88
4	3.5	3.82
5	3.49	3.88
6	3.52	3.82
7	3.46	3.83
8	3.61	3.85
9	3.52	3.86
10	3.51	3.84

## Sheet: Fig.4b
293K			303K			313K				323K
relative pressure (p/p0)	water uptake (g g-1)		relative pressure (p/p0)	water uptake (g g-1)		relative pressure (p/p0)	water uptake (g g-1)			relative pressure (p/p0)	water uptake (g g-1)
1.5632e-05	0.000107692		8.896e-06	7.15535e-05		0.00957	0.00155			0.01971	0.00199
0.0087	0.00149		0.00695	0.000968823		0.03781	0.0398			0.03758	0.03769
0.06971	0.01369		0.05473	0.01358		0.04607	0.10133			0.0497	0.07191
0.09344	0.04643		0.09487	0.04827		0.05675	0.16293			0.06846	0.09841
0.09937	0.09623		0.10327	0.08754		0.06716	0.22146			0.08425	0.11166
0.09948	0.1466		0.10718	0.12677		0.08255	0.23348			0.10061	0.13639
0.10064	0.1943		0.1094	0.16605		0.09855	0.24931			0.10686	0.17296
0.10181	0.24123		0.11231	0.2038		0.11022	0.27396			0.10939	0.21046
0.10287	0.30121		0.1129	0.5906		0.11068	0.33626			0.11079	0.2745
0.10403	0.37401		0.13063	0.72937		0.11084	0.41787			0.11203	0.34711
0.10594	0.45798		0.17375	0.88411		0.11202	0.51699			0.1138	0.38445
0.10763	0.55264		0.23244	1.0756		0.11586	0.63354			0.12603	0.48268
0.10964	0.6619		0.30046	1.28185		0.1383	0.69128			0.15452	0.5776
0.11293	0.80844		0.38605	1.5414		0.15263	0.7699			0.20348	0.63663
0.12543	0.82517		0.46743	1.80089		0.18263	0.8221			0.27032	0.77154
0.16017	1.036		0.53662	2.04599		0.21025	0.91277			0.34981	0.92794
0.21938	1.3311		0.59438	2.2715		0.28112	1.07744			0.40211	1.03715
0.2823	1.66807		0.65196	2.51272		0.35061	1.22934			0.49189	1.23602
0.34871	1.93635		0.69088	2.70561		0.39639	1.33786			0.57392	1.44965
0.40262	2.1466		0.73516	2.93813		0.45181	1.47352			0.63532	1.65297
0.46766	2.40875		0.75604	3.15282		0.49521	1.588			0.68476	1.8504
0.52433	2.65732					0.5387	1.71097			0.72656	2.04407
0.5757	2.91102					0.57727	1.82989			0.75823	2.23618
0.62252	3.16509					0.60828	1.94139
0.66383	3.40796					0.63601	2.04717
0.69497	3.62693					0.65843	2.15194
0.7331	3.87154					0.68089	2.252
0.76562	4.10929					0.69775	2.3515
						0.71506	2.4447
						0.72897	2.53947
						0.74359	2.6295
						0.75406	2.71852
						0.76636	2.80364

[truncated: 60 more sheets: Fig.4c, Fig.4d, Fig.4e, Fig.4f, Fig.7b, Fig.7c, Fig.7d, Fig.7e, Fig.7f, Fig.7g, Fig.7h, Fig.7i, Fig.7j, Supp.Fig.2, Supp.Fig.3, Supp.Fig.5a, Supp.Fig.5b, Supp.Fig.6, Supp.Fig.7, Supp.Fig.9a …]
